# Supplementary material for: Whole transcriptome analysis of peripheral blood identifies systemic innate immune responses and translation inhibition in subclinical Holstein cattle naturally infected with Mycobacterium avium subsp. paratuberculosis
Source: Front Immunol. 2026 May 20;17:1744978. doi: 10.3389/fimmu.2026.1744978 (PMC13230181; doi:10.3389/fimmu.2026.1744978)
Supplement: Supplementary file 1 [file Table1.xlsx]

## Sheet: Hoja1
Supplementary table 1. Biological samples, RNA-Seq data, and RNA Integrity number (RIN) for each sample.
ID	Total number of reads	Uniquely mapped reads	Uniquely mapped reads (%)	Multi-aligned reads	Multi-aligned reads (%)	RIN
18	29043997	26362698	90.77	1883848	6.49	8.8
19	30612003	28261220	92.32	1958438	6.4	7.7
20	35128085	32671526	93.01	2079623	5.92	8.1
21	30338576	28332717	93.39	1586540	5.23	8.9
22	30940015	28588602	92.4	1917564	6.2	8.4
23	36589829	34038289	93.03	2151440	5.88	8.8
24	34567463	32208914	93.18	2048940	5.93	8.5
25	35887404	33549823	93.49	2024498	5.64	8.7
26	32212985	30068980	93.34	1851314	5.75	8.7
27	25692530	22699624	88.35	1942646	7.56	7
28	44298534	41579755	93.86	2417968	5.46	8.3
29	35621858	25658076	72.03	9766693	27.42	8.7
30	43846706	43846706	93.24	2780205	5.91	9.2
31	34584181	31841479	92.07	2376332	6.87	7.3
32	31864200	28642081	89.89	1886959	5.92	8.9
