# Supplementary material for: Whole transcriptome analysis of peripheral blood identifies systemic innate immune responses and translation inhibition in subclinical Holstein cattle naturally infected with Mycobacterium avium subsp. paratuberculosis
Source: Front Immunol. 2026 May 20;17:1744978. doi: 10.3389/fimmu.2026.1744978 (PMC13230181; doi:10.3389/fimmu.2026.1744978)
Supplement: Supplementary file 2 [file Table2.xlsx]

## Sheet: Peripheral blood
Supplementary table 2. Normalized counts (mean) and differential expression analysis data.
Gene ID	Gene symbol	Normalized counts (mean)	Fold Change (log2)	FDR-adjusted P-value
ENSBTAG00000055484		11.0727	6.28117	0.00812107
ENSBTAG00000073693		10.3128	6.17483	0.00388403
ENSBTAG00000059510		22.233	6.09655	0.00311504
ENSBTAG00000077237		10.4675	4.57179	0.0107724
ENSBTAG00000059781	CYP4F22	14.0397	4.3907	0.00698333
ENSBTAG00000078470		12.1619	4.33477	0.0249508
ENSBTAG00000014600	ADCY8	10.5227	4.27222	0.0166137
ENSBTAG00000075045		19.3271	3.83667	0.0474263
ENSBTAG00000021706	TBX3	22.4097	3.6526	0.0149077
ENSBTAG00000056982		20.9318	3.48335	3.02502e-05
ENSBTAG00000004757	LTBP4	644.964	3.39569	0.0469
ENSBTAG00000075138		1301.57	3.3059	0.0331741
ENSBTAG00000078609		55.8258	3.2343	0.0158002
ENSBTAG00000050199		49.3943	3.16661	0.021988
ENSBTAG00000039861	OAS1Y	2956.19	2.91502	0.0104761
ENSBTAG00000011131	NMUR2	64.8527	2.83484	0.045676
ENSBTAG00000006037	CCN5	49.3701	2.75265	0.0219166
ENSBTAG00000003776	MSANTD1	17.7683	2.65214	0.0249151
ENSBTAG00000013798	PTPRN	21.2814	2.65211	0.00817746
ENSBTAG00000050515		1550.36	2.63421	0.0169261
ENSBTAG00000073538		27.4979	2.4799	0.0382601
ENSBTAG00000013867	DLGAP3	13.5603	2.4695	0.0258593
ENSBTAG00000076331		39.5704	2.46884	0.0261483
ENSBTAG00000078567		14.1981	2.45059	0.0151127
ENSBTAG00000037404	LRFN4	89.9725	2.44565	0.0012325
ENSBTAG00000022927	RAC3	15.6411	2.43347	0.00347019
ENSBTAG00000014707	ISG15	2954.66	2.4231	0.0318684
ENSBTAG00000005734	GATA6	16.5655	2.42188	0.0469
ENSBTAG00000076291		13.9715	2.408	0.0457476
ENSBTAG00000015557		61.0034	2.40499	0.010862
ENSBTAG00000055358		918.567	2.36879	0.0243557
ENSBTAG00000000936	SLC39A2	36.6521	2.28253	0.0264529
ENSBTAG00000015350	PLIN1	48.154	2.20993	0.0382042
ENSBTAG00000012406	ZBP1	1602.36	2.16103	0.0100239
ENSBTAG00000046580	DHX58	2031.27	2.12668	0.00968172
ENSBTAG00000014693	TMEM88	40.6422	2.12237	0.00831824
ENSBTAG00000051030	CYP2J30	527.337	2.11369	0.0101865
ENSBTAG00000035998	CKB	2032.01	2.08064	0.00991152
ENSBTAG00000003079	TIGD3	11.1086	2.01812	0.0313472
ENSBTAG00000058549		1730.64	1.98006	0.0187852
ENSBTAG00000046744	PALM3	89.9444	1.97571	0.0302148
ENSBTAG00000039708	AJM1	46.1808	1.97065	0.00277482
ENSBTAG00000017116	RASD2	388.653	1.92486	0.00198408
ENSBTAG00000030913	MX1	8797.36	1.90436	0.0447746
ENSBTAG00000014628	OAS2	175.94	1.88995	0.0354931
ENSBTAG00000006213	IFT27	87.1984	1.88543	0.0100239
ENSBTAG00000066763		151.492	1.88381	0.0484043
ENSBTAG00000003923	GPBAR1	777.319	1.87607	0.0442919
ENSBTAG00000031160		6427.95	1.83624	0.0117457
ENSBTAG00000077089		149.805	1.83191	0.000295192
ENSBTAG00000042240	U6	56.9949	1.82068	0.0437452
ENSBTAG00000072082		762.211	1.80464	0.0382601
ENSBTAG00000050136		7709.73	1.80457	0.0105599
ENSBTAG00000010493	SERTAD1	925.556	1.7649	7.24526e-05
ENSBTAG00000010345	XPNPEP2	271.35	1.75576	0.0145067
ENSBTAG00000055240		26663.6	1.75436	0.0428779
ENSBTAG00000009433	BGLAP	105.724	1.73308	0.0231291
ENSBTAG00000047700		14628.1	1.73136	0.0371386
ENSBTAG00000016918	MYOF	672.919	1.69686	0.00675707
ENSBTAG00000026657		448.246	1.69274	0.00698333
ENSBTAG00000001824	SLC2A6	2512.68	1.6641	0.00831824
ENSBTAG00000007450	C2	299.104	1.6533	0.0426674
ENSBTAG00000017280	C3	1552.05	1.64797	0.0250386
ENSBTAG00000008021		379.569	1.64787	0.0381907
ENSBTAG00000017273	LRRC25	676.803	1.63658	0.00184385
ENSBTAG00000004155	SPATA20	42.549	1.62899	0.0479026
ENSBTAG00000007878	ARHGAP22	168.969	1.62718	0.000728799
ENSBTAG00000008185	RTN2	140.646	1.61155	0.00436112
ENSBTAG00000077675		161.705	1.59335	0.00286924
ENSBTAG00000074265		7635.59	1.58682	0.0160016
ENSBTAG00000045547	AMIGO3	329.033	1.58194	0.000132524
ENSBTAG00000000067	SDF2L1	845.39	1.57801	0.0408112
ENSBTAG00000018451	PTMS	9041.61	1.57482	0.00103185
ENSBTAG00000020924	FBXW9	23.1216	1.56773	0.0463769
ENSBTAG00000079182		7339.59	1.56292	0.0185628
ENSBTAG00000047801	CRELD2	1029.54	1.55629	0.0258478
ENSBTAG00000008711	BOK	52.4508	1.55103	0.0129511
ENSBTAG00000013843	ACVRL1	1298.46	1.53125	0.00502693
ENSBTAG00000052689		6255.38	1.47981	0.0304097
ENSBTAG00000072634		3124.09	1.45606	0.0325317
ENSBTAG00000053928	GPR25	257.638	1.44019	0.0192387
ENSBTAG00000053086	PHLDA3	487.368	1.43739	0.0228407
ENSBTAG00000048122	CFD	21920.7	1.43696	0.0218882
ENSBTAG00000070179		2916.84	1.42132	0.0378939
ENSBTAG00000002669	RASSF4	592.543	1.41495	0.0160059
ENSBTAG00000001814	PLXND1	523.566	1.40765	0.0442589
ENSBTAG00000019519	PWWP2B	157.818	1.40039	0.00475346
ENSBTAG00000024493	DHRS3	2057.03	1.38972	0.00860573
ENSBTAG00000000873	SLC13A3	1049.49	1.38078	0.00812107
ENSBTAG00000031327	TRMT61A	383.974	1.37404	0.00859492
ENSBTAG00000071068		445.543	1.35918	0.0318684
ENSBTAG00000019903	RAMP2	3558.84	1.34497	0.00166754
ENSBTAG00000030521	IER5L	1328.55	1.34009	0.0105757
ENSBTAG00000008638	FAM110A	1561.51	1.33809	0.0012325
ENSBTAG00000019887	DHODH	125.21	1.32969	0.0118988
ENSBTAG00000039599	HOXB4	32.553	1.32946	0.020714
ENSBTAG00000005534	ENO3	1057.68	1.30877	0.0144792
ENSBTAG00000014420	AGER	947.088	1.29991	0.0181075
ENSBTAG00000070170		64.2108	1.29904	0.0300091
ENSBTAG00000067585		62.3794	1.28826	0.0151383
ENSBTAG00000004114	MAP3K11	4384.2	1.27993	0.0110735
ENSBTAG00000011969	HSPB1	7613.54	1.26753	0.0273289
ENSBTAG00000062717		59.0305	1.26734	0.0452505
ENSBTAG00000015160	PLD4	3451.43	1.26644	0.0227746
ENSBTAG00000001415	THOC6	573.466	1.25647	0.0169558
ENSBTAG00000003199	SLC35C1	326.673	1.25429	0.0118965
ENSBTAG00000015908	MBOAT7	4408.32	1.25358	0.00762572
ENSBTAG00000022598	NRADD	1702.19	1.25242	0.0190435
ENSBTAG00000003528		464.981	1.23137	0.00831824
ENSBTAG00000013670	SLC46A2	1166.18	1.22652	0.0221303
ENSBTAG00000019203	S100A4	14501.3	1.21831	0.0149442
ENSBTAG00000008406	TREX1	399.49	1.21219	0.0136021
ENSBTAG00000039937	TNFRSF8	194.971	1.20589	0.047861
ENSBTAG00000075079		226.351	1.197	0.00483759
ENSBTAG00000015856	CFAP126	214.76	1.19103	0.0484043
ENSBTAG00000009677	PARP10	3765.32	1.18181	0.0320291
ENSBTAG00000033334	SPATA2L	201.436	1.18	0.00687869
ENSBTAG00000035995	TNFAIP2	783.067	1.17966	0.0114012
ENSBTAG00000005280	ADA	1042.8	1.17675	0.0273289
ENSBTAG00000014799	ARMC7	1182.67	1.16701	0.00348074
ENSBTAG00000073311		380.588	1.15989	0.0473682
ENSBTAG00000007838	MFSD3	56.5033	1.15662	0.0473682
ENSBTAG00000013606	FKBP2	917.692	1.15473	0.00916712
ENSBTAG00000060963		189.423	1.14992	0.0435669
ENSBTAG00000023745	BANP	724.232	1.14957	0.0144792
ENSBTAG00000014668	NAGK	2005.56	1.14858	0.000837659
ENSBTAG00000017313	ADA2	1733.01	1.14604	0.00153621
ENSBTAG00000054061	RUSC1	413.735	1.14454	0.00785636
ENSBTAG00000010559	DHRS7B	385.936	1.14432	0.0216909
ENSBTAG00000020047	MON1A	324.155	1.14079	0.00313881
ENSBTAG00000001928	PDIA6	4803.81	1.13907	0.036197
ENSBTAG00000002374	ARMC5	240.324	1.13904	0.0331741
ENSBTAG00000014918	IBA57	429.294	1.13731	0.00100551
ENSBTAG00000039212	CTU1	278.996	1.13311	0.0228866
ENSBTAG00000038428	RELB	1102.74	1.13142	0.0347547
ENSBTAG00000011894	C22H3orf62	391.068	1.12581	0.0107526
ENSBTAG00000008556	POU2F2	3367.91	1.12291	0.0222355
ENSBTAG00000000684	ARHGEF10L	2110.77	1.12116	0.0226347
ENSBTAG00000000459	POMGNT2	113.477	1.11361	0.0167124
ENSBTAG00000002799	SLC39A5	136.148	1.11288	0.0283073
ENSBTAG00000011243	TOE1	261.362	1.10811	0.0076746
ENSBTAG00000019754	CAVIN3	325.037	1.10491	0.0331741
ENSBTAG00000003012	TRAF1	828.294	1.09536	0.00698333
ENSBTAG00000003341	DOK2	2905.95	1.09286	0.0061923
ENSBTAG00000012289	AKR7A2	2456.79	1.08616	0.00627223
ENSBTAG00000010322	HYOU1	1277.49	1.08464	0.00778661
ENSBTAG00000005816	IRF9	7126	1.08043	0.0498981
ENSBTAG00000009049	TMEM198B	122.93	1.07966	0.0310793
ENSBTAG00000030769	KPTN	201.061	1.07935	0.0142757
ENSBTAG00000021544	EBNA1BP2	800.988	1.07543	0.0196145
ENSBTAG00000016254	HDAC5	6003.57	1.07458	0.0117019
ENSBTAG00000016057	CSRP1	2811.94	1.06958	0.00189808
ENSBTAG00000027635	PLPP5	668.11	1.05823	0.036197
ENSBTAG00000014777	FBXO6	296.095	1.05274	0.00512111
ENSBTAG00000053854	ABHD14A	112.625	1.05008	0.0357336
ENSBTAG00000021474	GSDMD	6531.46	1.04951	0.0336856
ENSBTAG00000023787	TOR4A	2011.84	1.04781	0.0318546
ENSBTAG00000006486	TSEN34	583.266	1.03938	0.00440693
ENSBTAG00000026408	ZNF213	222.641	1.03513	0.0401552
ENSBTAG00000008057	PARVG	3363.16	1.03342	0.0424012
ENSBTAG00000000296	IMPDH1	823.87	1.03249	0.00732231
ENSBTAG00000006017	NFKB2	2820.66	1.03184	0.0282811
ENSBTAG00000016507	SERHL2	145.705	1.02949	0.049068
ENSBTAG00000018040	PSMB10	3020.74	1.02758	0.0367717
ENSBTAG00000004436	PPT2	1668.15	1.01799	0.0250386
ENSBTAG00000016883	SGF29	778.236	1.01655	0.000643625
ENSBTAG00000008077	SLC37A4	330.611	1.01097	0.00448121
ENSBTAG00000006021	CEP250	1353	1.00623	0.0347547
ENSBTAG00000011553	FAHD2A	379.593	1.00331	0.0396155
ENSBTAG00000002121	CDK2AP2	2154.78	1.00287	0.000149499
ENSBTAG00000039153	RPS6KA4	1343.95	1.00003	0.0102104
ENSBTAG00000031432	LYRM4	424.634	0.996574	0.0142746
ENSBTAG00000039890	RTL8C	197.119	0.995826	0.0152721
ENSBTAG00000019174	ZNF710	1415.24	0.992588	0.00404206
ENSBTAG00000004874	AURKAIP1	805.649	0.990246	0.0457944
ENSBTAG00000013650	SLC66A1	1041.92	0.987532	0.0167708
ENSBTAG00000016411	RNF122	1638.21	0.986989	0.0346605
ENSBTAG00000006914	PRR3	278.689	0.982421	0.0409968
ENSBTAG00000009554	EHBP1L1	13884.8	0.982362	0.00644323
ENSBTAG00000016783	PGLS	1466.44	0.97858	0.00612818
ENSBTAG00000012384	TFEB	1692.32	0.977519	2.83774e-06
ENSBTAG00000065790	TSSK2	123.129	0.974224	0.00962225
ENSBTAG00000006910	ASRGL1	18546.6	0.973038	0.0482134
ENSBTAG00000009982	IGSF8	1596.75	0.971507	0.0487562
ENSBTAG00000010532	KCTD11	181.312	0.968747	0.0445346
ENSBTAG00000057495	SFXN5	116.691	0.965537	0.0206234
ENSBTAG00000078390		1863.53	0.965507	0.045496
ENSBTAG00000014964	GALK1	1372.39	0.961308	0.0493342
ENSBTAG00000006650	ZNF668	169.583	0.959279	0.0306937
ENSBTAG00000031718	OGFR	1912.33	0.958254	0.000316479
ENSBTAG00000017002	RBCK1	6343.01	0.954874	0.0191115
ENSBTAG00000026148		132.045	0.953768	0.0266607
ENSBTAG00000006195	C29H11orf68	1177.51	0.951889	0.000592374
ENSBTAG00000078353	ADISSP	4020.74	0.950352	0.0306373
ENSBTAG00000000789	PPP1R7	915.348	0.95019	0.0231291
ENSBTAG00000020547	BCAP31	2660.32	0.948944	0.00333923
ENSBTAG00000051830	ZBTB45	167.242	0.948943	0.0452505
ENSBTAG00000012107	SLC25A28	1682.84	0.944492	0.0417255
ENSBTAG00000021071	TRIM8	1772.18	0.942584	0.0391063
ENSBTAG00000011556	MED22	452.307	0.942381	0.0163738
ENSBTAG00000021505	USP36	840.492	0.942119	0.0372929
ENSBTAG00000045708	MYPOP	157.913	0.939428	0.0162703
ENSBTAG00000016571	FAM234A	543.658	0.938913	0.0126644
ENSBTAG00000011059	CDKN2C	272.969	0.937819	0.0288877
ENSBTAG00000020179	AAAS	408.848	0.935401	0.0273152
ENSBTAG00000017750	RHBDD3	768.837	0.932355	0.0075042
ENSBTAG00000021424	CSK	14937.8	0.930766	0.00626884
ENSBTAG00000048152	TUBG1	371.857	0.923534	0.0331741
ENSBTAG00000007484	ACADS	753.565	0.918174	0.0331741
ENSBTAG00000012291	TBC1D22A	755.551	0.917528	0.0199027
ENSBTAG00000051698	DCXR	124.44	0.914956	0.0428412
ENSBTAG00000009449	DMAC2	361.092	0.914429	0.0228866
ENSBTAG00000012642	TRADD	754.676	0.912929	0.0306248
ENSBTAG00000013478	MARVELD1	575.3	0.910723	0.0442589
ENSBTAG00000025809	ABHD8	1310.11	0.910348	0.0101712
ENSBTAG00000007756	TFPT	660.6	0.908608	0.0417422
ENSBTAG00000013030	LRRC8A	865.864	0.908559	0.0357336
ENSBTAG00000016939	C11H2orf42	309.862	0.907999	0.0435669
ENSBTAG00000014849	GPATCH3	1032.56	0.906348	0.0136583
ENSBTAG00000020116		26245.6	0.906343	0.00967153
ENSBTAG00000012632	TECR	1168.41	0.906225	0.0323254
ENSBTAG00000051917	ZNF579	264.547	0.901732	0.0129511
ENSBTAG00000038409	MBD3	1708.69	0.897031	0.0330701
ENSBTAG00000001546	MGAT1	3036	0.895864	0.0107724
ENSBTAG00000012512	GPR137	601.214	0.895297	0.0110735
ENSBTAG00000015499	VPS51	678.505	0.893911	0.00515377
ENSBTAG00000007749	TONSL	676.706	0.890336	0.0363538
ENSBTAG00000010348	GATD1	1106.98	0.888873	0.00786847
ENSBTAG00000013996	SH3BP2	7741.02	0.885578	0.0493342
ENSBTAG00000018646	ATP6V1B2	3052.7	0.880101	0.0258593
ENSBTAG00000005819	CCDC61	723.494	0.878392	0.00425893
ENSBTAG00000002344	ORAI3	1383.17	0.876461	0.0231053
ENSBTAG00000013329	AP1M1	1831.1	0.876199	0.00176958
ENSBTAG00000011226	SLC4A2	1372.15	0.87497	0.0145793
ENSBTAG00000018455	COMMD5	749.166	0.874495	0.00644323
ENSBTAG00000039705	HGH1	803.366	0.86849	0.0209378
ENSBTAG00000017824	IRF8	2083.31	0.86806	0.00724847
ENSBTAG00000011922	PLEC	8584.9	0.86739	0.0290872
ENSBTAG00000009988	SMARCB1	1223.06	0.866836	0.00882301
ENSBTAG00000013932	CCDC71	980.516	0.864887	0.0114521
ENSBTAG00000013705	NFKBIE	1235.07	0.86144	0.0418254
ENSBTAG00000014447	RPS6KA1	7710.62	0.860176	0.0222355
ENSBTAG00000047731	ENTREP3	413.606	0.859932	0.0185121
ENSBTAG00000015807	GALT	214.873	0.85945	0.0350062
ENSBTAG00000018975	KCNT1	1182.05	0.858648	0.0273961
ENSBTAG00000032427	FHOD1	2200.84	0.858201	0.0275052
ENSBTAG00000040361	LFNG	8906.28	0.858117	0.0196145
ENSBTAG00000013315	ATP5F1B	10734.6	0.857016	0.0039327
ENSBTAG00000001741	DLGAP4	2790.2	0.856088	0.0216644
ENSBTAG00000019388	KIAA2013	1671.22	0.854201	0.00176958
ENSBTAG00000010663	ADAM15	1130.84	0.852218	0.0417422
ENSBTAG00000019023	NANS	814.636	0.849674	0.0401729
ENSBTAG00000017622	SIVA1	3780.19	0.849084	0.00762187
ENSBTAG00000000811	DDX49	509.479	0.848925	0.00189808
ENSBTAG00000014712	CLPP	578.122	0.842305	0.0455647
ENSBTAG00000015900	CNPY3	5956.18	0.841938	0.00227617
ENSBTAG00000016615	ABHD6	286.353	0.841881	0.0454279
ENSBTAG00000014265	SREBF2	6160.05	0.841857	0.0315695
ENSBTAG00000071638		1206.74	0.840588	0.010862
ENSBTAG00000001349	KIF1C	1286.53	0.839341	0.0217752
ENSBTAG00000025452	SF3A2	1054.67	0.838124	0.0131478
ENSBTAG00000013510	TOR2A	441.61	0.837801	0.0221922
ENSBTAG00000007299	SF3A3	1387.54	0.837494	0.00866037
ENSBTAG00000007093	DDX11	237.376	0.835699	0.0490862
ENSBTAG00000039695	PPP1R18	6854.86	0.834581	0.0149601
ENSBTAG00000008631	CORO1A	67471	0.833278	0.0312965
ENSBTAG00000016354	IER2	4460.14	0.83186	0.00658619
ENSBTAG00000002816	SARM1	185.826	0.830494	0.0118965
ENSBTAG00000011567	VPS18	1077.13	0.830427	0.00469729
ENSBTAG00000008989	BORCS5	277.65	0.826838	0.0192387
ENSBTAG00000013076	SNX19	1640.09	0.823587	0.0391337
ENSBTAG00000015950	ISOC2	185.21	0.820786	0.047861
ENSBTAG00000020294	PTPN6	15669.2	0.815737	0.0118965
ENSBTAG00000052504	KLF2	8608.77	0.813636	0.0479273
ENSBTAG00000037703	MICALL1	1082.94	0.811382	0.0235345
ENSBTAG00000012094	SCAMP3	1578.06	0.809365	0.0140445
ENSBTAG00000030335	ALDH4A1	1189.06	0.807475	0.0117457
ENSBTAG00000020776	POLR2E	2763.9	0.805387	0.045676
ENSBTAG00000038062	FUT4	365.953	0.80442	0.00900538
ENSBTAG00000019013	HECTD3	1464.59	0.803986	0.00179568
ENSBTAG00000002041	SASH3	6671.89	0.803718	0.0266785
ENSBTAG00000047214	TRAPPC1	914.602	0.797155	0.0230107
ENSBTAG00000017851	RXRA	7423.35	0.796275	0.0399036
ENSBTAG00000020417	DAPK3	675.744	0.795893	0.026901
ENSBTAG00000031444	LY86	2894.46	0.792326	0.0352236
ENSBTAG00000025283		854.289	0.79211	0.0126686
ENSBTAG00000006971	BRD9	2019.62	0.790998	0.00816601
ENSBTAG00000077951		1893.97	0.786281	0.0219526
ENSBTAG00000005465	NDUFA9	1098.16	0.782256	0.0258593
ENSBTAG00000047531	ARHGAP4	8380.11	0.780705	0.00064556
ENSBTAG00000004783	CORO1B	1662.51	0.777881	0.045676
ENSBTAG00000043581	TXNRD2	664.025	0.777655	0.0361363
ENSBTAG00000019522	PPM1G	1745.79	0.776248	0.00541023
ENSBTAG00000009580	SH3BGRL3	17679.4	0.775158	0.00698333
ENSBTAG00000001193	UNC93B1	8968.49	0.772532	0.0136583
ENSBTAG00000003039	PSMB8	16349.1	0.769625	0.0235922
ENSBTAG00000018362	TMEM109	1168.07	0.769388	0.0325317
ENSBTAG00000020050	MLEC	3163.23	0.769353	0.0463276
ENSBTAG00000003476	FEM1A	2427.92	0.760897	0.0463276
ENSBTAG00000011214	THAP3	1601.35	0.759945	0.023487
ENSBTAG00000001778	NFKBIB	915.25	0.759049	0.0372929
ENSBTAG00000010835	CRELD1	322.651	0.758519	0.00691314
ENSBTAG00000032247	PPP1R11	1820.41	0.758494	0.0190435
ENSBTAG00000043951	IMPA2	1939.47	0.754976	0.0105011
ENSBTAG00000061194	ZBED1	1177.28	0.754801	0.0111107
ENSBTAG00000021061	PSMC5	2773.74	0.753163	0.0246207
ENSBTAG00000013162	HSPA8	25968.6	0.751765	0.0426245
ENSBTAG00000014366	PRPF19	1504.27	0.749486	0.0469
ENSBTAG00000030302	EDF1	2757.19	0.747246	0.0375348
ENSBTAG00000000638	CDT1	562.529	0.746622	0.0352515
ENSBTAG00000071628		1149.62	0.746242	0.0216644
ENSBTAG00000063313		187.351	0.744228	0.00550881
ENSBTAG00000006378	RIPK1	2506.13	0.743722	0.0352236
ENSBTAG00000001645	AAR2	401.832	0.743155	0.0408112
ENSBTAG00000005827	FIG4	485.056	0.743015	0.0437452
ENSBTAG00000014838	VPS26B	1550.32	0.741764	0.0202912
ENSBTAG00000018037	PSKH1	744.607	0.740731	0.00242
ENSBTAG00000030257	SH3BP1	2649.82	0.737408	0.0192257
ENSBTAG00000006377	MYO1G	8134.94	0.736566	0.0129835
ENSBTAG00000006612	SCAF1	1402.26	0.736349	0.00882301
ENSBTAG00000033453	MTCH1	6444.9	0.736218	0.016656
ENSBTAG00000044019	KAT2A	754.797	0.732607	0.0283205
ENSBTAG00000017085	AGA	715.645	0.732421	0.0181075
ENSBTAG00000003025	NME6	421.317	0.731127	0.0266607
ENSBTAG00000021016	GTF2F1	1171.25	0.730539	0.00111282
ENSBTAG00000003929	PHF10	601.449	0.728214	0.0331741
ENSBTAG00000004755	SHKBP1	3771.6	0.726503	0.0487562
ENSBTAG00000003058	ADRM1	1857.25	0.724483	0.0372389
ENSBTAG00000005688	MRPS2	974.074	0.721074	0.0242018
ENSBTAG00000005533	PPP2R5D	842.357	0.718801	0.00676636
ENSBTAG00000061800	JPT1	4895.84	0.717736	0.0205507
ENSBTAG00000010249	TMEM222	1318.2	0.717466	0.0214939
ENSBTAG00000002633	SEPTIN9	8279.06	0.714874	0.0432976
ENSBTAG00000021884	CXXC1	2500.73	0.710909	0.00877576
ENSBTAG00000005639		320.69	0.70694	0.0206933
ENSBTAG00000009872	SPHK2	1110.06	0.706429	0.0143572
ENSBTAG00000011639	STK11	6744.28	0.705003	0.0213934
ENSBTAG00000050077	IRF2BP1	893.966	0.704609	0.0336856
ENSBTAG00000012147	ARRDC1	2246.39	0.696478	0.00907245
ENSBTAG00000014314	HPS1	2189.61	0.696093	0.0381429
ENSBTAG00000009287	EBP	734.538	0.69457	0.0239351
ENSBTAG00000050837	DEAF1	837.888	0.687768	0.0297804
ENSBTAG00000021861	NELFB	3703.18	0.683655	0.00673664
ENSBTAG00000007609	ITFG2	911.712	0.682605	0.0149601
ENSBTAG00000020850	MUL1	754.846	0.681765	0.0127545
ENSBTAG00000035254	CYHR1	1820.34	0.681762	0.0110735
ENSBTAG00000002474	MAD1L1	553.003	0.680697	0.0304097
ENSBTAG00000011625	LYPLA2	2161.11	0.677424	0.0417422
ENSBTAG00000038051		1566.86	0.675245	0.0485455
ENSBTAG00000018498	PQBP1	1336.84	0.673581	0.0125535
ENSBTAG00000007896	NAGPA	625.29	0.673537	0.0243314
ENSBTAG00000003279	NDUFA10	1866.44	0.671647	0.0354931
ENSBTAG00000037493	PUF60	2780.1	0.670828	0.00988153
ENSBTAG00000015538	LEMD2	4675.97	0.670255	0.0152721
ENSBTAG00000010545	KXD1	2704.35	0.669484	0.0129835
ENSBTAG00000016577	AXIN1	1916.15	0.667099	0.0475366
ENSBTAG00000021248	INTS15	915.174	0.666593	0.0340219
ENSBTAG00000002830	U2AF2	4255.97	0.66572	0.00275969
ENSBTAG00000008034	LMAN2	3760.73	0.664044	0.0352741
ENSBTAG00000004791	VPS26C	1314.77	0.662739	0.011425
ENSBTAG00000021810	DDX23	1834.12	0.661219	0.0313472
ENSBTAG00000019511	CDC123	1209.26	0.661146	0.0211242
ENSBTAG00000002778	SF3B2	6336.28	0.660487	0.0245542
ENSBTAG00000009228	SRP68	1862.91	0.658727	0.00750552
ENSBTAG00000047061	NDOR1	1896.33	0.656874	0.0333926
ENSBTAG00000017689	BRMS1	1424.75	0.655816	0.0302614
ENSBTAG00000008424	ABR	4551.05	0.652	0.0228866
ENSBTAG00000049864	PPP1R9B	6394.19	0.650815	0.0150929
ENSBTAG00000003014	TRPV2	3603.24	0.649485	0.0282457
ENSBTAG00000009641	MTHFD1	833.3	0.649305	0.0461973
ENSBTAG00000000330	ALDH16A1	1283.44	0.648829	0.00860638
ENSBTAG00000022009	MRPL38	1216.28	0.648787	0.0490611
ENSBTAG00000016846	YWHAB	11974.1	0.648386	0.00403372
ENSBTAG00000018207	M6PR	4577.75	0.639855	0.0444825
ENSBTAG00000033217	TPM3	19712	0.639674	0.0331741
ENSBTAG00000019621	NDRG3	930.74	0.638102	0.0222355
ENSBTAG00000018315	PELP1	1136.47	0.63761	0.0426674
ENSBTAG00000002947	LY9	2819.57	0.634911	0.0455301
ENSBTAG00000006927	ABCF1	1983.74	0.633083	0.0376507
ENSBTAG00000002501	CUEDC2	1635.26	0.631822	0.0336856
ENSBTAG00000001498	CYTH2	862.749	0.63124	0.00666573
ENSBTAG00000007498	ZGPAT	4304.49	0.631154	0.0231841
ENSBTAG00000019069	SYNGR2	7381	0.627418	0.045676
ENSBTAG00000003927	AAMP	451.229	0.62513	0.0107526
ENSBTAG00000012988	COG4	1427.9	0.622977	0.0048469
ENSBTAG00000014900	CNOT3	1316.23	0.622895	0.0171453
ENSBTAG00000006533	NSFL1C	1562.91	0.621457	0.0423527
ENSBTAG00000001711	BORCS6	674.276	0.620927	0.00666573
ENSBTAG00000006920	ABCF3	959.395	0.620216	0.0309413
ENSBTAG00000016441	ZNF622	855.868	0.61921	0.0251142
ENSBTAG00000038745	CHMP6	1145.86	0.61755	0.0107526
ENSBTAG00000003094	SART1	2312.04	0.616449	0.0352515
ENSBTAG00000031688	RBM4	3010.89	0.613483	0.0172686
ENSBTAG00000013440	RBM42	3381.51	0.612527	0.0189565
ENSBTAG00000006411	THAP11	1054.45	0.61183	0.0251514
ENSBTAG00000011111	COPS7A	992.597	0.606374	0.0321246
ENSBTAG00000016524	RALY	6470.7	0.605931	0.0357718
ENSBTAG00000055397	TLNRD1	752.262	0.605034	0.0027426
ENSBTAG00000005780	LDB1	4062.18	0.594224	0.0153559
ENSBTAG00000014779	NISCH	3400.83	0.591412	0.0408101
ENSBTAG00000000113	ARHGEF2	4846.79	0.589982	0.0228866
ENSBTAG00000004009	PMM1	222.902	0.589444	0.0437452
ENSBTAG00000006960	DHX16	915.582	0.58931	0.0130152
ENSBTAG00000000642	INTS1	2381.32	0.587959	0.0196713
ENSBTAG00000013726	RNPEP	740.704	0.583237	0.0129501
ENSBTAG00000003543	KEAP1	1521.69	0.580554	0.0374324
ENSBTAG00000006325	NUDCD3	1923.44	0.580397	0.000352535
ENSBTAG00000015401	ATG4B	1154.88	0.57796	0.0378939
ENSBTAG00000011865	MTA2	4456.25	0.574031	0.0461973
ENSBTAG00000001665	COG8	833.223	0.573631	0.0337819
ENSBTAG00000008237	TOLLIP	3934.88	0.571164	0.0169261
ENSBTAG00000005067	UBTF	3981.52	0.570503	0.0423232
ENSBTAG00000004632	ASPSCR1	2374.07	0.567512	0.0473589
ENSBTAG00000000218	MAP2K5	594.761	0.567114	0.00206926
ENSBTAG00000008090	CCM2	3233.65	0.564562	0.0372632
ENSBTAG00000007217	TMEM94	1878.87	0.563232	0.0441703
ENSBTAG00000002716	NOL10	640.107	0.561454	0.0473682
ENSBTAG00000002645	SH3BP5L	1404.99	0.560853	0.0225848
ENSBTAG00000021373	GTF3C5	609.648	0.560638	0.0414736
ENSBTAG00000020484	ADCK2	580.686	0.551025	0.0302614
ENSBTAG00000018796	RABGGTA	548.687	0.545982	0.020747
ENSBTAG00000011717	SAP30BP	1782.09	0.532885	0.00498806
ENSBTAG00000077572	TUBGCP2	1737.67	0.530836	0.0374586
ENSBTAG00000019188	GAK	5402.35	0.530791	0.0267713
ENSBTAG00000005793	PEA15	1399.23	0.529358	0.00847399
ENSBTAG00000012235	SHARPIN	649.386	0.522377	0.0271846
ENSBTAG00000013528	CHMP7	1538.71	0.509538	0.0352741
ENSBTAG00000004861	EIF3F	6590.52	0.503596	0.0190913
ENSBTAG00000010505	INTS4	474.18	0.501373	0.0152721
ENSBTAG00000009961	E4F1	643.918	0.500272	0.0283434
ENSBTAG00000017395	CERS5	1105.37	0.498117	0.0418967
ENSBTAG00000016797	CSNK1G2	3711.47	0.496886	0.0357336
ENSBTAG00000020177	MYG1	481.948	0.495989	0.0473682
ENSBTAG00000008958	NSMAF	982.55	0.494573	0.0410433
ENSBTAG00000011247	ZC3HC1	865.884	0.494533	0.0449577
ENSBTAG00000011491	WDR81	2368.6	0.493567	0.0463276
ENSBTAG00000002039	FRMD8	890.635	0.491863	0.0211823
ENSBTAG00000001134	SRRT	2572.32	0.488261	0.0321246
ENSBTAG00000053484	CTDP1	1132.09	0.479412	0.0378153
ENSBTAG00000025003	INTS10	1298.12	0.454225	0.0334903
ENSBTAG00000010478	AIP	1782.78	0.442634	0.0321246
ENSBTAG00000011583	APEH	1264.17	0.422392	0.0269814
ENSBTAG00000018436	UBE2J1	1586.93	-0.451328	0.0454581
ENSBTAG00000019538	FBXO28	593.812	-0.499821	0.0480878
ENSBTAG00000027525		2065.95	-0.537678	0.0480878
ENSBTAG00000015474	SRSF11	3827.86	-0.539163	0.0368161
ENSBTAG00000016666	RELCH	573.465	-0.540187	0.0451189
ENSBTAG00000007730	ZFX	808.926	-0.541643	0.0117977
ENSBTAG00000032360		2148.31	-0.541963	0.0492479
ENSBTAG00000005100	TMEM30A	971.294	-0.548038	0.0263771
ENSBTAG00000061413	NAP1L1	6503.45	-0.548244	0.0212349
ENSBTAG00000013074	PPP1R15B	1190.15	-0.556039	0.0462208
ENSBTAG00000007414	PAPOLG	493.128	-0.556107	0.0448319
ENSBTAG00000044074	MLLT10	626.879	-0.564696	0.0409464
ENSBTAG00000006142	DHX36	661.715	-0.56838	0.0194523
ENSBTAG00000006640	RB1	691.887	-0.573993	0.0167708
ENSBTAG00000002750	KRIT1	468.268	-0.582224	0.0442589
ENSBTAG00000015225	NUP58	504.612	-0.584119	0.0479273
ENSBTAG00000004953	ELK4	738.725	-0.585655	0.0401729
ENSBTAG00000001323	CENPC	565.765	-0.58577	0.0325976
ENSBTAG00000007577	UBXN7	214.753	-0.593236	0.0480878
ENSBTAG00000009279	TNKS2	2066.1	-0.596091	0.0262658
ENSBTAG00000020878	DMTF1	579.627	-0.601804	0.0480878
ENSBTAG00000018697	WDR44	460.295	-0.604217	0.0337819
ENSBTAG00000018557	YTHDF3	1936.99	-0.604302	0.049068
ENSBTAG00000011812	DIMT1	675.908	-0.610735	0.0296495
ENSBTAG00000071835	ZNF24	1501.04	-0.617397	0.0240711
ENSBTAG00000010313	DDX52	567.59	-0.618871	0.0371386
ENSBTAG00000016298	TM9SF3	2983.26	-0.619511	0.0473589
ENSBTAG00000001810	SCAF11	2630.76	-0.620877	0.0114521
ENSBTAG00000000409	CDC40	608.035	-0.624092	0.0461993
ENSBTAG00000061652		305	-0.624484	0.0295077
ENSBTAG00000005246	DIP2B	1357.32	-0.633092	0.00762572
ENSBTAG00000013580	KDM3A	1791.4	-0.633485	0.0461973
ENSBTAG00000001660	SPTY2D1	636.323	-0.637966	0.00508097
ENSBTAG00000007943	AZIN1	1695.4	-0.638118	0.0438725
ENSBTAG00000011597	PDS5B	433.099	-0.643117	0.049068
ENSBTAG00000001425	FBXO11	1138.72	-0.649084	0.045676
ENSBTAG00000000223	PPM1B	1292.58	-0.655425	0.0126686
ENSBTAG00000011626	ATP2C1	1122.77	-0.656035	0.0288982
ENSBTAG00000006918	TLK1	1060.5	-0.657319	0.0409264
ENSBTAG00000001977	YIPF6	486.861	-0.659417	0.0206029
ENSBTAG00000011022	ARPP19	2000.49	-0.664692	0.0267371
ENSBTAG00000003740	KDM6A	1217.63	-0.665531	0.0107724
ENSBTAG00000018979	PUM1	1627.17	-0.666785	0.00192306
ENSBTAG00000001707	UIMC1	362.144	-0.676128	0.0487562
ENSBTAG00000019458	ASB3	539.449	-0.683728	0.0313472
ENSBTAG00000009941	MBIP	288.63	-0.685339	0.0415258
ENSBTAG00000016104	BTAF1	781.228	-0.685858	0.0136145
ENSBTAG00000011642	RBM27	736.062	-0.686675	0.00214811
ENSBTAG00000060680	TVP23C	303.091	-0.687941	0.049068
ENSBTAG00000010243	RBM33	1456.28	-0.691215	0.00619752
ENSBTAG00000011087	ARID2	481.496	-0.691975	0.0200666
ENSBTAG00000001114	PRKD3	973.003	-0.693414	0.00962225
ENSBTAG00000017729	NR2C1	359.658	-0.695917	0.0364996
ENSBTAG00000011767	PALS1	921.137	-0.704733	0.0061936
ENSBTAG00000008369	RBM8A	1127.55	-0.707265	0.0330767
ENSBTAG00000013602	BRWD1	755.949	-0.70916	0.0216644
ENSBTAG00000013905	SMC3	1604.59	-0.709785	0.00658159
ENSBTAG00000012865	DEK	4048.84	-0.711087	0.0392454
ENSBTAG00000018254	CDKN1B	2709.49	-0.715839	0.0136021
ENSBTAG00000008386	CLPX	1040.06	-0.721664	0.0206933
ENSBTAG00000000725	USP42	214.211	-0.721752	0.0480878
ENSBTAG00000070725		319.658	-0.723466	0.00732231
ENSBTAG00000009667	SLC25A46	791.383	-0.725214	0.0344769
ENSBTAG00000005665	CRK	881.291	-0.727652	0.0231291
ENSBTAG00000006836	FBXO33	210.385	-0.733909	0.0378272
ENSBTAG00000013042	EXOC5	638.502	-0.737332	0.0325317
ENSBTAG00000015428	TMEM170A	702.063	-0.738133	0.0176253
ENSBTAG00000009912	PAN3	1973.51	-0.740384	0.0283397
ENSBTAG00000021762	ZC3H15	983.631	-0.740831	0.0331741
ENSBTAG00000006255	MDM4	289.72	-0.74549	0.0461973
ENSBTAG00000002487	UBE3A	1121.22	-0.746811	0.00859492
ENSBTAG00000011593	QKI	2160.11	-0.748613	0.0292812
ENSBTAG00000009121	STAG2	3226.56	-0.751689	0.0113842
ENSBTAG00000019472	NR3C1	1446.87	-0.754205	0.0237943
ENSBTAG00000008112	SHPRH	354.307	-0.75751	0.0458755
ENSBTAG00000001499	TRIM33	407.498	-0.759635	0.00785636
ENSBTAG00000011050	PLPP6	1867.96	-0.763516	0.0438657
ENSBTAG00000014032	EIF3H	3496.24	-0.763939	0.0239351
ENSBTAG00000003546	TFAM	164.787	-0.767081	0.0326938
ENSBTAG00000009407	MBTD1	513.941	-0.768806	0.00860638
ENSBTAG00000008457	SLU7	1071.24	-0.771655	0.0371386
ENSBTAG00000013924	RPS11	39489.9	-0.771791	0.0200421
ENSBTAG00000012382	KCTD9	233.759	-0.773749	0.0337819
ENSBTAG00000002755	ANKRD12	4601.32	-0.775767	0.0299353
ENSBTAG00000021357	ZNF518A	594.541	-0.775997	0.0224177
ENSBTAG00000018854		2055.1	-0.778379	0.0442589
ENSBTAG00000072722		992.384	-0.779977	0.0378939
ENSBTAG00000015868	LIG4	265.694	-0.782741	0.0291321
ENSBTAG00000007100	TRAPPC10	550.417	-0.78539	0.016656
ENSBTAG00000078809	RANBP6	657.07	-0.787259	0.025096
ENSBTAG00000005869	SENP6	1152.21	-0.789877	0.0103855
ENSBTAG00000015556	UBA3	1384.24	-0.79139	0.0181446
ENSBTAG00000000744	DCTN6	231.433	-0.791394	0.0146924
ENSBTAG00000009142	RNMT	429.455	-0.795141	0.0206234
ENSBTAG00000006114	ZCCHC8	1051.46	-0.797822	0.00724847
ENSBTAG00000016547	CEP57	366.83	-0.799467	0.041208
ENSBTAG00000000205	MMD	1033.46	-0.799686	0.047861
ENSBTAG00000017550	CSNK1G3	913.438	-0.799752	0.020792
ENSBTAG00000068272	GPR160	1383.43	-0.802017	0.0337034
ENSBTAG00000020169	CEPT1	1104.43	-0.802205	0.0291321
ENSBTAG00000020367	SLC30A9	526.486	-0.802401	0.0237196
ENSBTAG00000023989	MSANTD4	374.823	-0.803816	0.0473682
ENSBTAG00000021910	TBL1XR1	3702.82	-0.809224	0.00726284
ENSBTAG00000015504	ZNF131	462.842	-0.810035	0.0201936
ENSBTAG00000038195	CD302	860.559	-0.812975	0.0130129
ENSBTAG00000008110	IFT20	204.857	-0.814103	0.0361713
ENSBTAG00000002586	TCF12	784.343	-0.81487	0.0145793
ENSBTAG00000060953		542.973	-0.81564	0.0366034
ENSBTAG00000002287	CHD9	801.566	-0.817443	0.00654083
ENSBTAG00000049233	TMEM123	4294	-0.81959	0.0330955
ENSBTAG00000015069	PCNP	1656.38	-0.826283	0.0277687
ENSBTAG00000010826	EMSY	392.756	-0.827147	0.00675707
ENSBTAG00000019748	TASOR	1028.66	-0.830079	0.0363739
ENSBTAG00000007709	SHOC2	1623.13	-0.831028	0.0187504
ENSBTAG00000000415	ERBIN	2470.07	-0.832065	0.0012325
ENSBTAG00000006963	RPL12	21458.6	-0.832231	0.0258478
ENSBTAG00000000562	TOMM20	1431.1	-0.835876	0.0368161
ENSBTAG00000015333	TAF2	2026.16	-0.835885	0.0426489
ENSBTAG00000005211		37854.1	-0.835975	0.0346605
ENSBTAG00000009949	DARS1	1461.51	-0.837316	0.0462208
ENSBTAG00000002627	ZRANB2	1193.75	-0.840408	0.0212546
ENSBTAG00000031696	ANKRD44	1197.9	-0.84207	0.0330955
ENSBTAG00000010422	MDM2	482.2	-0.843087	0.047861
ENSBTAG00000049341	SERTAD2	859.227	-0.844085	0.0412609
ENSBTAG00000001283	RIC1	558.258	-0.844716	0.0290872
ENSBTAG00000026716	IBTK	414.374	-0.845152	0.0138613
ENSBTAG00000057601	COPS2	586.405	-0.84597	0.0265393
ENSBTAG00000002690	BLZF1	503.814	-0.848272	0.0137241
ENSBTAG00000054986	ACAP2	2532.96	-0.84879	0.00250013
ENSBTAG00000033078	CNEP1R1	291.04	-0.849423	0.0361247
ENSBTAG00000074156	RLIM	1684.95	-0.849899	0.00184358
ENSBTAG00000009879	PCGF6	82.5079	-0.853593	0.0485827
ENSBTAG00000058350	SOCS4	579.646	-0.854095	0.0167124
ENSBTAG00000001108	GMCL1	1345.5	-0.858561	0.0206933
ENSBTAG00000027412		455.627	-0.858744	0.0191803
ENSBTAG00000018852	APC	688.852	-0.858766	0.0107964
ENSBTAG00000014804	HNRNPDL	3801.79	-0.859858	0.0155088
ENSBTAG00000020451	USP1	757.765	-0.860454	0.0361771
ENSBTAG00000067556	SERF2	8090.7	-0.863607	0.016656
ENSBTAG00000016046	GOPC	573.948	-0.864542	0.0470231
ENSBTAG00000011524	XRN1	985.41	-0.865912	0.00400004
ENSBTAG00000004154	SKIL	193.453	-0.866151	0.031269
ENSBTAG00000000565	RFX7	513.545	-0.8693	0.0480878
ENSBTAG00000000222	ARID4B	1848.63	-0.869745	0.0331741
ENSBTAG00000004564	MBNL1	565.475	-0.872341	0.0048469
ENSBTAG00000005443	MIER1	1693.42	-0.872893	0.0201774
ENSBTAG00000011721	MED13	741.867	-0.872985	0.00170756
ENSBTAG00000020505	SBNO1	1071.5	-0.874007	0.00449206
ENSBTAG00000040350	XIAP	1036.92	-0.87436	0.0136021
ENSBTAG00000016932	SENP7	641.737	-0.876836	0.00292111
ENSBTAG00000012250	BLOC1S6	327.393	-0.877519	0.0168905
ENSBTAG00000002313	ITPR2	607.721	-0.881405	0.0162673
ENSBTAG00000002275	PTP4A1	883.281	-0.882907	0.0143015
ENSBTAG00000006697	RICTOR	796.178	-0.883099	0.00698119
ENSBTAG00000000287	GNPDA2	342.942	-0.883679	0.0103453
ENSBTAG00000020143	RDH10	145.98	-0.886113	0.03257
ENSBTAG00000013425	COPS2	755.839	-0.887911	0.0141664
ENSBTAG00000003359	ELOVL5	1582.15	-0.890438	0.0114521
ENSBTAG00000014520	LIAS	112.32	-0.898019	0.0340106
ENSBTAG00000001485	PPIP5K2	710.722	-0.898062	0.0107724
ENSBTAG00000025443	FNIP1	768.078	-0.899547	0.0221303
ENSBTAG00000016484	ATP11C	466.311	-0.899857	0.032097
ENSBTAG00000018590	STRN	254.051	-0.901205	0.03137
ENSBTAG00000050322		60.2008	-0.901426	0.03257
ENSBTAG00000018114	ACVR2A	37.5053	-0.903938	0.0479013
ENSBTAG00000008915	SF3B1	12623	-0.90465	0.00279051
ENSBTAG00000003064	PAXBP1	1534.16	-0.904848	0.00340378
ENSBTAG00000064932		203.393	-0.906058	0.0206029
ENSBTAG00000014181	RNF111	827.319	-0.907007	0.000144116
ENSBTAG00000031723	RPL6	21982.2	-0.908188	0.00807432
ENSBTAG00000013961	MYSM1	574.862	-0.913254	0.010615
ENSBTAG00000014227	NDFIP2	1956.26	-0.918084	0.047474
ENSBTAG00000015898	RABL3	329.178	-0.918119	0.0268846
ENSBTAG00000014029	HERC4	901.414	-0.918869	0.00275468
ENSBTAG00000039117	TOGARAM1	207.43	-0.922204	0.0177946
ENSBTAG00000021944	RTRAF	1043.94	-0.922747	0.0480878
ENSBTAG00000010001	RHOT1	594.537	-0.923404	0.0257717
ENSBTAG00000015283	RPL32	12349.8	-0.923507	0.010862
ENSBTAG00000008636	PDE4B	2461.57	-0.92532	0.0213903
ENSBTAG00000009207	KMT2E	3303.9	-0.92541	0.0114521
ENSBTAG00000020761	USP33	1150.78	-0.92673	0.0236119
ENSBTAG00000008224	PAIP2	3091.43	-0.930973	0.0236119
ENSBTAG00000007130	ESF1	535.175	-0.931326	0.0480878
ENSBTAG00000011156	ATP8A1	379.405	-0.932981	0.0152721
ENSBTAG00000019020	TAX1BP1	2561.97	-0.933847	0.0437452
ENSBTAG00000051333	ARID5B	1414.18	-0.937781	0.0167708
ENSBTAG00000000682	RAPGEF6	1976.68	-0.93782	0.00724847
ENSBTAG00000020041	FAM13B	684.42	-0.93887	0.0281566
ENSBTAG00000008755	MARCHF7	938.407	-0.940934	0.0152721
ENSBTAG00000010169	SUCO	863.044	-0.941061	0.00882301
ENSBTAG00000018322	SEC24A	589.314	-0.943628	0.0096967
ENSBTAG00000021756	ZDHHC17	526.238	-0.946838	0.00125795
ENSBTAG00000047425		5208.43	-0.946933	0.00713137
ENSBTAG00000001510	CDK17	794.487	-0.947502	0.0372389
ENSBTAG00000008219	RBM7	520.12	-0.94776	0.0143572
ENSBTAG00000023744	YPEL5	1503.73	-0.948317	0.0167708
ENSBTAG00000013196	STK17B	1803.37	-0.949183	0.0107497
ENSBTAG00000060336		618.188	-0.949652	0.0443558
ENSBTAG00000020865	PELI1	1151.86	-0.950296	0.000550619
ENSBTAG00000045568		7263.44	-0.952933	0.00562423
ENSBTAG00000006724		1530.93	-0.955368	0.00634188
ENSBTAG00000002295	ATF2	861.296	-0.958486	0.00490834
ENSBTAG00000003015	SESN1	418.448	-0.95902	0.0210627
ENSBTAG00000001768	TXLNG	282.814	-0.962458	0.0323141
ENSBTAG00000012293	SPAG9	1338.22	-0.964649	0.00512111
ENSBTAG00000013616	AP4E1	353.322	-0.966117	0.0113709
ENSBTAG00000039435	LEMD3	529.89	-0.969908	0.0107778
ENSBTAG00000020860	CHD1	2356.96	-0.97038	0.0217055
ENSBTAG00000000494	PDE4D	486.244	-0.970616	0.00368671
ENSBTAG00000000687	POC1B	188.428	-0.972894	0.018283
ENSBTAG00000012762	C7H5orf24	370.618	-0.973138	0.0136021
ENSBTAG00000020681	FNDC3A	825.106	-0.975172	0.00522614
ENSBTAG00000004426	DNAJB14	359.931	-0.976745	0.0138439
ENSBTAG00000074612		1529.76	-0.976896	0.00833965
ENSBTAG00000019929	ITGAV	183.446	-0.977315	0.0401729
ENSBTAG00000009778	KRAS	1823.27	-0.978416	0.00498871
ENSBTAG00000000201	LTN1	727.226	-0.978592	0.00180992
ENSBTAG00000013317	RNF168	487.521	-0.978746	0.00126815
ENSBTAG00000014724	EIF4A2	6450.93	-0.979223	0.0220725
ENSBTAG00000008737	DR1	1219.09	-0.981355	0.0378206
ENSBTAG00000018752	SUZ12	713.46	-0.981879	0.00127319
ENSBTAG00000011200	ZNF644	1025.01	-0.982832	0.0170288
ENSBTAG00000015385	CTDSPL2	511.829	-0.984018	0.00333923
ENSBTAG00000046561	LCORL	82.9956	-0.986863	0.0320978
ENSBTAG00000003553	ZFP36L2	4288.44	-0.98805	0.0357849
ENSBTAG00000007089	FRG1	1761.51	-0.989432	0.0494807
ENSBTAG00000012239	SLC37A3	1213.63	-0.989722	0.00511723
ENSBTAG00000000806	ATAD1	1222.88	-0.99001	0.0493342
ENSBTAG00000019652	STK26	1527.63	-0.990214	0.0288877
ENSBTAG00000051486	UFM1	553.354	-0.990802	0.0222355
ENSBTAG00000020748	FAM76B	460.089	-0.993225	0.0206933
ENSBTAG00000072578	ADPRM	126.109	-0.995263	0.0100239
ENSBTAG00000070644		1034.99	-0.997337	0.00860638
ENSBTAG00000078830		1205.44	-0.998178	0.016656
ENSBTAG00000009888	DRAM2	1034.19	-0.998184	0.0136021
ENSBTAG00000002147	PPP4R2	885.31	-1.0001	0.0154402
ENSBTAG00000011383	SNX4	829.705	-1.0004	0.0187852
ENSBTAG00000073142		416.526	-1.00226	0.00428906
ENSBTAG00000072531	TTC33	407.947	-1.00325	0.045676
ENSBTAG00000057732		3202.7	-1.00442	0.0336301
ENSBTAG00000032166	GTPBP10	118.962	-1.00647	0.00847399
ENSBTAG00000006107	SLF1	119.185	-1.00667	0.0216644
ENSBTAG00000049575		170.11	-1.00968	0.00859492
ENSBTAG00000016730	ANP32E	1286.22	-1.00984	0.0210627
ENSBTAG00000002038	RPL14	16880.7	-1.01335	0.0417422
ENSBTAG00000023523	GKAP1	201.43	-1.01423	0.0269079
ENSBTAG00000066686		1432.41	-1.01445	0.00627223
ENSBTAG00000056475	ZNF280D	359.636	-1.01505	0.00748149
ENSBTAG00000048159	TAB3	816.155	-1.01628	0.00812107
ENSBTAG00000075623		102.225	-1.01803	0.0469
ENSBTAG00000013460	ZBTB11	670.368	-1.02005	0.0127917
ENSBTAG00000011096	ERGIC2	391.198	-1.02122	0.0352236
ENSBTAG00000019264	EDEM3	777.95	-1.0217	0.0331741
ENSBTAG00000019581	PLEKHF2	1700.94	-1.02217	0.030961
ENSBTAG00000010419	CYP2R1	93.9192	-1.02217	0.0107778
ENSBTAG00000039711	ZFP62	127.322	-1.02366	0.00849771
ENSBTAG00000008243	LRRC40	317.309	-1.02424	0.0294596
ENSBTAG00000023218	UBE2V2	826.754	-1.02582	0.0282457
ENSBTAG00000006756	MATR3	6783.73	-1.02616	0.00126815
ENSBTAG00000012454	SLC35A3	259.707	-1.02642	0.0378939
ENSBTAG00000062028	PTS	110.332	-1.02688	0.0309159
ENSBTAG00000004575	HYCC1	194.155	-1.02838	0.0497476
ENSBTAG00000011785	WDR26	2350.14	-1.03032	0.0493414
ENSBTAG00000020541	PYURF	995.927	-1.03188	0.0102819
ENSBTAG00000035907	DDX3X	4988.91	-1.0338	0.0012325
ENSBTAG00000018848	FBXL3	1017.33	-1.03437	0.0251323
ENSBTAG00000010734	NOP16	357.654	-1.0372	0.0484043
ENSBTAG00000007330	STXBP3	960.941	-1.03722	0.00564954
ENSBTAG00000017255	ATAD2B	787.19	-1.04299	0.00158337
ENSBTAG00000009535	RPS2	47113.9	-1.04661	0.00949387
ENSBTAG00000031940	RSBN1	717.032	-1.04719	0.00330986
ENSBTAG00000013793	NEDD4	165.718	-1.04771	0.0498863
ENSBTAG00000023867	RC3H2	283.427	-1.04776	0.0234906
ENSBTAG00000018036	CNOT7	3100.57	-1.0539	0.0325317
ENSBTAG00000031012	PIGK	333.378	-1.05525	0.00808953
ENSBTAG00000017123	ZNF354B	322.154	-1.05699	0.0424684
ENSBTAG00000074627		132.442	-1.05803	0.0113709
ENSBTAG00000010428	USP15	2687.23	-1.05898	0.0126686
ENSBTAG00000013136	EFCAB11	104.001	-1.05905	0.0472293
ENSBTAG00000027075		6077.49	-1.05968	0.0153185
ENSBTAG00000000962	STAP1	134.647	-1.06049	0.00732231
ENSBTAG00000007460	RAB11FIP2	168.032	-1.06142	0.0493414
ENSBTAG00000006428	ZNF354A	330.963	-1.06351	0.0212349
ENSBTAG00000046553	SECISBP2L	954.095	-1.06428	0.00724847
ENSBTAG00000000199	PDP1	204.46	-1.06706	0.0162938
ENSBTAG00000075877		125.495	-1.06871	0.000819616
ENSBTAG00000001573	JMJD1C	2185.42	-1.06895	0.0219564
ENSBTAG00000000455	CREBZF	1055.66	-1.07153	0.0238377
ENSBTAG00000000322	CD2AP	634.356	-1.07251	0.0213903
ENSBTAG00000009109	CASD1	292.263	-1.07313	0.0437452
ENSBTAG00000013184	CEP120	877.989	-1.07449	0.00182583
ENSBTAG00000019275	INIP	156.146	-1.07537	0.0422375
ENSBTAG00000077175		48.021	-1.07818	0.00347019
ENSBTAG00000000819	RFX3	231.289	-1.0786	0.0362084
ENSBTAG00000076746		255.023	-1.07871	0.00488592
ENSBTAG00000005416	PPIL3	208.584	-1.0789	0.0222355
ENSBTAG00000001017	SLK	323.814	-1.07956	0.0257717
ENSBTAG00000071119		7937.52	-1.08012	0.0372389
ENSBTAG00000020174	HBS1L	1035.41	-1.08025	0.00420179
ENSBTAG00000018690	RPAP3	358.827	-1.08437	0.014177
ENSBTAG00000020180	TMED5	770.118	-1.08614	0.00914584
ENSBTAG00000018386	TEFM	104.443	-1.08648	0.0415214
ENSBTAG00000007595	BROX	1739.81	-1.08744	0.0148458
ENSBTAG00000022114	TMEM65	217.325	-1.08754	0.0113153
ENSBTAG00000008048	GCFC2	129.309	-1.08838	0.0117457
ENSBTAG00000020233	CCDC186	298.559	-1.09045	0.0177946
ENSBTAG00000008619	SAMD8	174.766	-1.09071	0.00812107
ENSBTAG00000001060	CXCR4	4477.24	-1.09119	0.0441703
ENSBTAG00000022922		93.8207	-1.09309	0.0316218
ENSBTAG00000012882	CUL5	789.997	-1.09594	0.0321246
ENSBTAG00000013652	GTF2A1	877.107	-1.09635	0.000592374
ENSBTAG00000003338	LRRCC1	412.278	-1.09798	0.0158002
ENSBTAG00000067080		122.561	-1.09806	0.00275468
ENSBTAG00000005296	RPL13A	33742.6	-1.09963	0.0190913
ENSBTAG00000013483	TAF1A	142.39	-1.0998	0.00724847
ENSBTAG00000010987	NFKBIZ	662.714	-1.10526	0.000550619
ENSBTAG00000073338	HSPA13	629.596	-1.1054	0.00608972
ENSBTAG00000000019	SERINC1	4459.26	-1.10615	0.00242921
ENSBTAG00000058033	TRIM59	421.718	-1.10778	0.0432976
ENSBTAG00000006607	CCNG1	5388.16	-1.10893	0.0273289
ENSBTAG00000000495		178.768	-1.11002	0.00916712
ENSBTAG00000068926	GPR174	1506.01	-1.11035	0.0135205
ENSBTAG00000023675	ZNF654	719.134	-1.11074	0.00029988
ENSBTAG00000049437	CBX3	1668.07	-1.11265	0.014177
ENSBTAG00000066788		98.0138	-1.11444	0.030968
ENSBTAG00000008490	CRYZL1	540.54	-1.1197	0.0101865
ENSBTAG00000004028	POLK	118.621	-1.11971	0.0136583
ENSBTAG00000047434	TSNAX	415.211	-1.12084	0.0222355
ENSBTAG00000023847	IKZF5	359.569	-1.12271	0.0104761
ENSBTAG00000071769		152.358	-1.1245	0.00658619
ENSBTAG00000052187		10165.9	-1.12504	0.0262437
ENSBTAG00000078681		406.856	-1.12604	0.0267371
ENSBTAG00000078496		53.6641	-1.12886	0.0227746
ENSBTAG00000009061	FAR1	1146.29	-1.1291	0.0306937
ENSBTAG00000071333		323.028	-1.12948	0.0290872
ENSBTAG00000002625	MAP3K7	858.113	-1.12964	0.00188765
ENSBTAG00000005155	ARL13B	110.395	-1.13117	0.0372929
ENSBTAG00000020938	TWF1	324.656	-1.13488	0.00557237
ENSBTAG00000075176	ATP5MF	432.235	-1.13561	0.00782558
ENSBTAG00000014023	SIRT1	665.52	-1.13572	0.000132524
ENSBTAG00000020561	KLHL15	228.598	-1.13597	0.00698119
ENSBTAG00000048537		419.746	-1.13615	0.0258575
ENSBTAG00000007566	CEP170	850.776	-1.13852	0.00014342
ENSBTAG00000020053	ZEB1	398.154	-1.13905	0.0288877
ENSBTAG00000003205	RPL35	15658.5	-1.13928	0.00477279
ENSBTAG00000015944	SKIC8	586.94	-1.13998	0.0426245
ENSBTAG00000000770	PGM2L1	150.532	-1.14006	0.00860573
ENSBTAG00000015720	WWP1	759.195	-1.14038	0.0110734
ENSBTAG00000019496	CDKN3	55.076	-1.14396	0.0325609
ENSBTAG00000013910	POLR3GL	294.776	-1.1442	0.0371386
ENSBTAG00000001182	SEPTIN7	3207.42	-1.14433	0.000313082
ENSBTAG00000003481	OTUD6B	238.111	-1.14512	0.045676
ENSBTAG00000039770	CEBPZ	1249.89	-1.14605	0.00281203
ENSBTAG00000004659	COQ10B	481.52	-1.14716	0.0283434
ENSBTAG00000015554	TMF1	1228.31	-1.14963	0.000724901
ENSBTAG00000076813		274.074	-1.14982	0.0103855
ENSBTAG00000024387	PNPLA8	448.473	-1.15545	0.0304097
ENSBTAG00000020584	IFT81	61.3899	-1.15581	0.0431514
ENSBTAG00000016836	PDK1	821.645	-1.15605	0.0389452
ENSBTAG00000019750	TMEM106B	402.858	-1.15779	0.0209746
ENSBTAG00000008118	RPF1	662.675	-1.1592	0.0227427
ENSBTAG00000026008	METTL5	540.418	-1.15961	0.014819
ENSBTAG00000047450	SFR1	182.887	-1.15965	0.0321246
ENSBTAG00000021768	CCNG2	352.552	-1.16017	0.00448121
ENSBTAG00000011340	NSL1	214.193	-1.16266	0.0136897
ENSBTAG00000002520	CELF1	341.918	-1.16292	0.0325317
ENSBTAG00000037803	ZNF197	118.909	-1.16432	0.0325317
ENSBTAG00000072629	MRPS36	194.161	-1.16766	0.0178806
ENSBTAG00000009823		279.358	-1.1683	0.0192387
ENSBTAG00000019302	BCL2	66.5512	-1.1709	0.0418967
ENSBTAG00000051704	TNFRSF10D	691.185	-1.17439	0.00778941
ENSBTAG00000019116	MOB4	521.556	-1.17564	0.00369678
ENSBTAG00000012408	RAB27A	3704.46	-1.17618	0.0191461
ENSBTAG00000048960	MZT1	142.48	-1.17927	0.0155174
ENSBTAG00000017118	FAM8A1	319.43	-1.17951	0.0424684
ENSBTAG00000054545	RNF11	733.779	-1.18058	0.0165177
ENSBTAG00000000013	PRKAA1	2313.74	-1.18116	0.0167708
ENSBTAG00000014111	INPP4B	936.803	-1.18236	0.0482134
ENSBTAG00000074419		75.8928	-1.1847	0.0165505
ENSBTAG00000050920		135.928	-1.18564	0.0152721
ENSBTAG00000006471	OSBPL11	323.947	-1.18564	0.00307745
ENSBTAG00000002603	PRPF39	668.164	-1.18678	0.00828295
ENSBTAG00000003897	SMIM20	773.41	-1.18925	0.00968172
ENSBTAG00000019900	LNPEP	513.984	-1.18978	0.00347019
ENSBTAG00000067600		1296.38	-1.19025	0.0247803
ENSBTAG00000001460	LIN7C	479.402	-1.19627	0.0354931
ENSBTAG00000008285	OXR1	806.389	-1.19718	0.00048516
ENSBTAG00000015291	ORC4	475.345	-1.19779	0.00115808
ENSBTAG00000003541	ZNF614	504.162	-1.19954	0.00217055
ENSBTAG00000065561		1256.94	-1.20034	0.0178715
ENSBTAG00000013412	NFAT5	132.283	-1.2019	0.0059528
ENSBTAG00000004471	ST3GAL6	1502.32	-1.20487	0.0100239
ENSBTAG00000000990	PSMA2	827.923	-1.20513	0.0222355
ENSBTAG00000015732	PSMC6	944.795	-1.20716	0.0254501
ENSBTAG00000010018	ATP7A	248.866	-1.20849	0.047861
ENSBTAG00000014123	ZNF507	309.444	-1.20903	0.0103873
ENSBTAG00000051077		1493.88	-1.20927	0.0124729
ENSBTAG00000012828	TBC1D15	1081.08	-1.20953	0.00644708
ENSBTAG00000018528	USP45	406.028	-1.21436	0.00133334
ENSBTAG00000003941	AP1AR	462.396	-1.21746	0.0169805
ENSBTAG00000004636	PLEKHA1	649.056	-1.22205	0.00816601
ENSBTAG00000013142	MYNN	574.948	-1.22215	4.22378e-05
ENSBTAG00000022539	POLR2K	617.798	-1.22377	0.0145793
ENSBTAG00000001648	RPL21	18727.2	-1.22423	0.00721344
ENSBTAG00000009689	RWDD1	718.818	-1.22661	0.0262578
ENSBTAG00000008293	GPCPD1	4424.21	-1.22707	0.0118965
ENSBTAG00000014248	MIER3	1189.51	-1.22824	0.00676636
ENSBTAG00000015974	FLVCR1	157.32	-1.22901	0.0437452
ENSBTAG00000069965		340.537	-1.23039	0.0100316
ENSBTAG00000001178	USPL1	465.876	-1.23063	0.0012325
ENSBTAG00000014623	MCM8	79.4668	-1.23262	0.00559017
ENSBTAG00000015744	CCNC	492.555	-1.23311	0.0116486
ENSBTAG00000021606	ERCC8	40.2444	-1.23382	0.0203082
ENSBTAG00000005408	CLK1	3246.2	-1.23526	0.00676636
ENSBTAG00000014158	CCNT2	842.495	-1.23609	0.000112044
ENSBTAG00000012276		5191.18	-1.24015	0.00634188
ENSBTAG00000011998	DUT	691.926	-1.24235	0.00658619
ENSBTAG00000017389	RPLP0	69190.9	-1.24289	0.00921594
ENSBTAG00000003892	CMAH	886.954	-1.24403	0.00724847
ENSBTAG00000004586		297.891	-1.24684	0.0418967
ENSBTAG00000009995	CPEB4	727.646	-1.24801	0.0103855
ENSBTAG00000074245	MRPL22	281.86	-1.24972	0.0409968
ENSBTAG00000073369		1700.08	-1.25085	0.0229919
ENSBTAG00000048620	CEBPZOS	77.7977	-1.25193	0.0454636
ENSBTAG00000012797	DCUN1D1	635.489	-1.25274	0.00126457
ENSBTAG00000017441	RPL27	7270.07	-1.25292	0.0313331
ENSBTAG00000051084	EIF3M	1479.6	-1.25306	0.0455301
ENSBTAG00000002026		16053.1	-1.25829	0.00698119
ENSBTAG00000019847	CPEB2	280.059	-1.26214	0.00557237
ENSBTAG00000076401	MRPL47	340.468	-1.26516	0.0029614
ENSBTAG00000000141	NFU1	527.616	-1.26519	0.0451759
ENSBTAG00000017095	DENND4A	1305.21	-1.2691	0.00960363
ENSBTAG00000015023	TRAPPC6B	246.979	-1.27014	0.00295576
ENSBTAG00000047637		192.742	-1.27073	0.0283073
ENSBTAG00000004939	ZNF569	154.892	-1.27229	0.0203466
ENSBTAG00000018437	SMC5	800.846	-1.27248	0.00831824
ENSBTAG00000072360	SHLD3	80.5517	-1.27299	0.0331741
ENSBTAG00000017798	ERH	968.654	-1.27409	0.0212349
ENSBTAG00000016725	KIAA1143	183.368	-1.27419	0.0149247
ENSBTAG00000008935	PFDN5	1455.65	-1.27687	0.0270515
ENSBTAG00000015781	TRMT13	581.088	-1.27688	0.00108592
ENSBTAG00000017450	KLHL24	144.562	-1.27964	0.0172178
ENSBTAG00000033523		40.3256	-1.28006	0.00768153
ENSBTAG00000038480	FPGT	134.707	-1.28131	0.0443744
ENSBTAG00000077017	LSM8	265.986	-1.28574	0.0167708
ENSBTAG00000000285	GUF1	283.285	-1.28652	0.0316218
ENSBTAG00000010156	TPT1	135615	-1.28832	0.0136583
ENSBTAG00000005376	FBXO30	282.586	-1.28857	0.00817746
ENSBTAG00000000242		392.335	-1.28872	0.0481108
ENSBTAG00000006645	LPAR6	457.691	-1.29247	0.00440484
ENSBTAG00000012907	ODF2L	104.068	-1.29486	0.0185121
ENSBTAG00000014874	FYTTD1	195.265	-1.29914	0.0237196
ENSBTAG00000075178		13126.7	-1.30084	0.0143015
ENSBTAG00000001607	TMEM41B	677.569	-1.30429	0.0139159
ENSBTAG00000017329	GMNN	134.635	-1.30947	0.0118965
ENSBTAG00000005338	EIF3M	2698.07	-1.31065	0.0344769
ENSBTAG00000001446	ABRACL	384.038	-1.31451	0.0408296
ENSBTAG00000015778	SASS6	310.979	-1.31898	0.0137452
ENSBTAG00000076086	GCLM	458.15	-1.32276	0.0352421
ENSBTAG00000004532	FGFR1OP2	608.816	-1.32539	0.00271073
ENSBTAG00000001513	PDIK1L	47.7082	-1.32777	0.0330767
ENSBTAG00000046612	ZNF292	537.183	-1.32793	0.00242
ENSBTAG00000005392	KBTBD3	130.437	-1.3343	0.00893985
ENSBTAG00000011622	C24H18orf21	234.158	-1.33452	0.0374586
ENSBTAG00000017704	ABCG2	105.973	-1.33461	0.045676
ENSBTAG00000032374	SELENOK	773.155	-1.33962	0.00498117
ENSBTAG00000009522	EIF4E	941.329	-1.34977	0.00425893
ENSBTAG00000076335		85.7953	-1.35487	0.016656
ENSBTAG00000036282	CCDC59	267.331	-1.35574	0.00869695
ENSBTAG00000013455	SPOPL	127.402	-1.35713	0.0205494
ENSBTAG00000001877	HMGN5	356.759	-1.3579	0.0146556
ENSBTAG00000018227	SLC4A7	1142.21	-1.35817	0.0209378
ENSBTAG00000019414	CLK4	1321.33	-1.36149	0.00126969
ENSBTAG00000074160	COA6	92.5475	-1.3646	0.0336856
ENSBTAG00000078216		76.1545	-1.36786	0.0392454
ENSBTAG00000010118	HAT1	404.485	-1.37526	0.0240839
ENSBTAG00000017388	SVBP	255.146	-1.37716	0.0129835
ENSBTAG00000017682	TET2	731.315	-1.37801	0.0152721
ENSBTAG00000006654	TANK	2026.51	-1.37808	0.0164232
ENSBTAG00000003851	CCNL1	2983.75	-1.38145	0.0136021
ENSBTAG00000002291	ZBTB41	42.8772	-1.38671	0.014177
ENSBTAG00000061380	NUDCD2	420.594	-1.38815	0.0306373
ENSBTAG00000069896		208.582	-1.38831	0.0114521
ENSBTAG00000021962	BCLAF3	452.78	-1.3894	0.00103185
ENSBTAG00000003960	CCP110	274.138	-1.39045	0.000112044
ENSBTAG00000037488	JRKL	190.031	-1.39152	0.000664184
ENSBTAG00000023279	N4BP2L2	1158.78	-1.3943	0.00033534
ENSBTAG00000002398	ZNF567	81.5517	-1.39479	0.0192257
ENSBTAG00000021226	SAR1B	149.346	-1.40221	0.00403243
ENSBTAG00000078746		116.56	-1.40584	0.00282626
ENSBTAG00000077133		102.916	-1.40598	0.00907514
ENSBTAG00000002033	UBXN2A	250.212	-1.40612	0.00469873
ENSBTAG00000076696		32.389	-1.40645	0.0469
ENSBTAG00000059784		228.217	-1.40784	0.0121791
ENSBTAG00000010134	OSTM1	2072.55	-1.40788	0.037971
ENSBTAG00000020796	UBE2D1	463.408	-1.40835	0.0172686
ENSBTAG00000074366		138.66	-1.41494	0.0100239
ENSBTAG00000000065	CRLS1	490.598	-1.41695	0.0048505
ENSBTAG00000062514	TAF13	228.942	-1.41833	0.0275178
ENSBTAG00000039591	TMEM167A	1263.72	-1.42045	0.0329102
ENSBTAG00000046047		291.557	-1.42265	0.00997195
ENSBTAG00000059689		75.5248	-1.42334	0.0171274
ENSBTAG00000002256	YEATS4	165.465	-1.42353	0.0209378
ENSBTAG00000015310	SLC25A36	108.182	-1.4289	0.0103873
ENSBTAG00000010984	CDKN2AIPNL	317.396	-1.42927	0.00281639
ENSBTAG00000063193		52.2132	-1.43164	0.0461973
ENSBTAG00000015892	NDUFB4	274.552	-1.43198	0.00512111
ENSBTAG00000019994		2210.02	-1.43303	0.0113709
ENSBTAG00000019639	SNX16	169.057	-1.43674	0.0118965
ENSBTAG00000009681	PPP2R3C	329.85	-1.43723	0.0344506
ENSBTAG00000020807	FAU	13812.3	-1.44095	0.0076746
ENSBTAG00000016782	SLC39A10	151.882	-1.44315	0.0167708
ENSBTAG00000021899	PDE9A	143.069	-1.44799	0.0270333
ENSBTAG00000030744	NFYB	211.394	-1.44962	0.0200224
ENSBTAG00000006413	KATNBL1	113.954	-1.4516	0.0114855
ENSBTAG00000023054	SLC25A16	428.733	-1.45633	0.0250386
ENSBTAG00000061354		1030.12	-1.45896	0.00206926
ENSBTAG00000061276		283.631	-1.46247	0.00235061
ENSBTAG00000019155	FRS2	117.139	-1.46248	0.000150311
ENSBTAG00000011025	BTF3L4	452.523	-1.46339	0.00348074
ENSBTAG00000066134		194.103	-1.46543	0.047861
ENSBTAG00000014517	KLB	463.088	-1.47376	0.0251514
ENSBTAG00000020550		487.432	-1.47995	0.0137452
ENSBTAG00000012694	UHMK1	74.3941	-1.48041	0.0129835
ENSBTAG00000051779	PFDN1	419.055	-1.48299	0.00859492
ENSBTAG00000074346		275.016	-1.48417	0.0196713
ENSBTAG00000015413	RASA2	195.2	-1.48738	0.0450629
ENSBTAG00000056582		2537.65	-1.48806	0.000724901
ENSBTAG00000078057	CRIPT	638.126	-1.49025	0.0288877
ENSBTAG00000038755	ZNF761	118.704	-1.49091	0.00426992
ENSBTAG00000010961	LYRM7	33.9535	-1.49282	0.0337819
ENSBTAG00000050359		54.8177	-1.49511	0.0291321
ENSBTAG00000002185	RNF7	316.458	-1.49523	0.00271073
ENSBTAG00000074997		103.78	-1.4978	0.0153795
ENSBTAG00000020139		12901.7	-1.49862	0.00658619
ENSBTAG00000071046		163.372	-1.49967	0.00221095
ENSBTAG00000050091	GCNT4	159.52	-1.50144	0.0224177
ENSBTAG00000050888	DNAJC24	194.313	-1.50158	0.00632268
ENSBTAG00000073899	TOMM7	335.416	-1.50488	0.00511723
ENSBTAG00000067523		539.834	-1.5218	0.0059528
ENSBTAG00000008809	PTBP2	565.943	-1.52934	0.000705749
ENSBTAG00000021752	DNAJB4	54.8835	-1.52988	0.0296497
ENSBTAG00000025219	SLFN12	125.111	-1.53393	0.0172686
ENSBTAG00000053156	ISCA1	3808.24	-1.54544	0.0104761
ENSBTAG00000047772	FBXO48	68.7423	-1.54576	0.00859492
ENSBTAG00000018320	RPLP1	32616.1	-1.5481	0.000483303
ENSBTAG00000009471	CEP135	146.307	-1.55965	0.00477432
ENSBTAG00000005031	DOC2A	44.7926	-1.56148	0.0278539
ENSBTAG00000019859	B3GALT2	103.676	-1.56399	0.0330838
ENSBTAG00000019975	IL7R	679.141	-1.56495	0.0113153
ENSBTAG00000002135	CD69	667.288	-1.56713	0.00457186
ENSBTAG00000018942	SSX2IP	472.671	-1.57134	0.000592374
ENSBTAG00000052123	NFYB	151.563	-1.57568	0.0118965
ENSBTAG00000003545	TAF1D	276.474	-1.57841	0.000819417
ENSBTAG00000020710	CENPQ	73.8776	-1.57987	0.0034213
ENSBTAG00000015925	SDHAF3	55.3048	-1.58299	0.0401552
ENSBTAG00000019164	RHOBTB1	81.408	-1.59069	0.0473589
ENSBTAG00000003495	KDM7A	300.598	-1.59445	0.00475735
ENSBTAG00000017633	EIF1AX	940.942	-1.60151	0.00242921
ENSBTAG00000071684	UQCRB	665.482	-1.60266	0.00115808
ENSBTAG00000010799	MYL6	16671.8	-1.60713	0.0213447
ENSBTAG00000003339	ZBTB10	84.5886	-1.63	0.00503322
ENSBTAG00000045966	GPRIN3	403.625	-1.6355	0.00242921
ENSBTAG00000001774	SPRY2	106.568	-1.63713	0.0123754
ENSBTAG00000018127	PPM1A	3114.67	-1.64212	0.0201453
ENSBTAG00000006397		989.939	-1.64315	0.017356
ENSBTAG00000003485	MAGOH	331.318	-1.64404	0.0156836
ENSBTAG00000018360	MRPL1	217.707	-1.64662	0.0266399
ENSBTAG00000007394	RPL22L1	1452.94	-1.65197	0.00240963
ENSBTAG00000000175	N4BP2	430.828	-1.67227	5.9543e-05
ENSBTAG00000034827	PDGFD	55.5346	-1.67501	0.0248492
ENSBTAG00000005057	FAM204A	472.47	-1.67675	0.00978463
ENSBTAG00000001092	PHOSPHO2	143.257	-1.6826	0.0111107
ENSBTAG00000010982	UBE2B	1629.49	-1.68892	0.00133334
ENSBTAG00000010232	NDUFS5	767.696	-1.69614	0.0087858
ENSBTAG00000075482	LCOR	57.6055	-1.70003	6.65424e-05
ENSBTAG00000005082	MED21	559.839	-1.70844	0.0118294
ENSBTAG00000004544	TXNDC9	558.68	-1.70892	0.011425
ENSBTAG00000009087	GNG10	1341.38	-1.71528	0.0185121
ENSBTAG00000061657		126.972	-1.72235	0.00420179
ENSBTAG00000052700		377.217	-1.72483	0.00831824
ENSBTAG00000031709	PDCD10	763.887	-1.73489	0.0134065
ENSBTAG00000010591	ZNF365	463.323	-1.73604	0.0059528
ENSBTAG00000016548	TEX12	42.007	-1.73947	0.0108244
ENSBTAG00000010959	HINT1	849.707	-1.74096	0.00262038
ENSBTAG00000013405	CIBAR1	53.9573	-1.74155	0.0143978
ENSBTAG00000020661	ABCA1	345.285	-1.74285	0.00778661
ENSBTAG00000015285	RPS8	20380.2	-1.74435	0.000496387
ENSBTAG00000025848	RBM3	2327.81	-1.74537	0.0295287
ENSBTAG00000020855	PTPN4	40.882	-1.74565	0.0107724
ENSBTAG00000009354	EVI2A	1199.92	-1.74949	0.0126644
ENSBTAG00000052363		138.484	-1.75596	0.0171274
ENSBTAG00000000533	ZNF684	17.4657	-1.75709	0.0292812
ENSBTAG00000006550	GABARAPL2	8919.99	-1.75801	0.0354929
ENSBTAG00000002808	PSMA3	2470.51	-1.76291	0.00420179
ENSBTAG00000047845		20.4442	-1.76812	0.0484043
ENSBTAG00000054326	WDR5B	490.779	-1.76895	0.000362355
ENSBTAG00000014616	SEPSECS	136.69	-1.77179	0.000444311
ENSBTAG00000008812	PFDN4	340.113	-1.77348	7.24526e-05
ENSBTAG00000072823	LLPH	350.23	-1.78157	0.00188765
ENSBTAG00000071455		511.054	-1.78727	0.00943338
ENSBTAG00000023274		937.854	-1.78993	0.0019438
ENSBTAG00000070314		83.0159	-1.79312	0.0426245
ENSBTAG00000002623	SAMSN1	5266.76	-1.79491	0.0040176
ENSBTAG00000072437		19.9651	-1.79845	0.0392454
ENSBTAG00000051809	STMP1	3439.02	-1.81383	0.0145793
ENSBTAG00000057936		62.0058	-1.81767	0.0182289
ENSBTAG00000018447	RABGGTB	522.305	-1.81804	0.0029614
ENSBTAG00000061376		68.0207	-1.82293	0.0164232
ENSBTAG00000020468	MICU3	30.9509	-1.83189	0.036844
ENSBTAG00000070257	RPS21	3647.76	-1.83199	0.00329387
ENSBTAG00000005096	COX7A2	1229.47	-1.83624	0.0176679
ENSBTAG00000005866	ZNF81	36.0472	-1.845	0.00319933
ENSBTAG00000005349	RPL27A	12947.2	-1.86496	0.000837659
ENSBTAG00000016224	RPS7	19843.9	-1.86623	0.00259473
ENSBTAG00000013168	RPA3	147.009	-1.86867	0.0461973
ENSBTAG00000075035		2747.07	-1.87236	0.00449206
ENSBTAG00000077859		75.0969	-1.89737	0.0375205
ENSBTAG00000005285	MRPS33	604.752	-1.89765	0.0136021
ENSBTAG00000059618		162.413	-1.90153	0.0114012
ENSBTAG00000009334	NDUFA5	118.812	-1.90192	0.0181821
ENSBTAG00000073331		73.8206	-1.90388	0.0457476
ENSBTAG00000054998	CHD2	186.223	-1.90499	0.00022547
ENSBTAG00000075800		391.06	-1.92059	0.00403372
ENSBTAG00000009679	PLEKHG1	34.9194	-1.92629	0.0373687
ENSBTAG00000072312	SMIM30	106.033	-1.9305	0.0331741
ENSBTAG00000053210	SNRPG	394.752	-1.93356	0.0048469
ENSBTAG00000055845		28.7908	-1.94981	0.0367831
ENSBTAG00000078692		39.2216	-1.95219	0.0221922
ENSBTAG00000070746	SNRPE	286.899	-1.95275	0.00185846
ENSBTAG00000070108		128.001	-1.95555	0.00388403
ENSBTAG00000019147	RPS20	15462.4	-1.95771	0.00132702
ENSBTAG00000017950	SLC4A8	46.1638	-1.98329	0.0352515
ENSBTAG00000070524		161.56	-1.99667	0.0185121
ENSBTAG00000066405		357.658	-2.01061	0.00281639
ENSBTAG00000027506	SNRPB2	635.505	-2.02717	0.00828295
ENSBTAG00000034506	SNRPG	280.388	-2.0322	0.00271073
ENSBTAG00000047354		274.685	-2.04061	0.000937421
ENSBTAG00000053755	TMA7	984.652	-2.05666	0.00267879
ENSBTAG00000049011		99.9421	-2.05688	0.00143699
ENSBTAG00000008111	ESYT3	41.8105	-2.06397	0.0401552
ENSBTAG00000025191	SKP1	6945.87	-2.06413	0.00189808
ENSBTAG00000055839		869.254	-2.07544	0.00698333
ENSBTAG00000012760	NDUFB3	200.937	-2.08104	0.0332106
ENSBTAG00000063469		45.4289	-2.08763	0.0377354
ENSBTAG00000026848	SKP1	4426.85	-2.09123	0.00165215
ENSBTAG00000030416		613.237	-2.09218	0.0227427
ENSBTAG00000016278	RPL30	5945.74	-2.10124	0.000746079
ENSBTAG00000033887		55.3457	-2.10193	0.00925941
ENSBTAG00000063883	MIX23	77.0511	-2.10593	0.0140267
ENSBTAG00000009603	UQCRH	1287.49	-2.11447	1.47924e-05
ENSBTAG00000011322	HIPK1	1212.81	-2.1207	0.00753339
ENSBTAG00000001032	PYGM	134.831	-2.14005	0.0120131
ENSBTAG00000014226	RPL34	4046.55	-2.14127	0.000150311
ENSBTAG00000045678		265.012	-2.14294	0.011191
ENSBTAG00000050645		126.195	-2.15344	0.000496387
ENSBTAG00000073176		36.701	-2.15654	0.0480878
ENSBTAG00000060188		19.4747	-2.15994	0.0480878
ENSBTAG00000021649		38.736	-2.16329	0.00338932
ENSBTAG00000047768	COX7B	886.234	-2.16723	0.00240963
ENSBTAG00000024839		2437.47	-2.16959	0.00033534
ENSBTAG00000052428		97.4474	-2.17421	0.0214939
ENSBTAG00000038368		156.215	-2.1816	0.00643516
ENSBTAG00000076793		177.943	-2.18214	0.00460146
ENSBTAG00000020905	RPL11	13043.5	-2.18392	0.00258591
ENSBTAG00000045566		193.703	-2.18459	0.0212349
ENSBTAG00000030710	ITGB3BP	51.6181	-2.19214	0.0110866
ENSBTAG00000034973		3352.16	-2.19658	0.000183709
ENSBTAG00000012447	PPP1CB	4727.54	-2.19789	0.000112044
ENSBTAG00000040351		25.596	-2.20242	0.031269
ENSBTAG00000058493		1215.97	-2.21152	0.00868769
ENSBTAG00000014518	RPL9	3860.13	-2.21662	0.00828295
ENSBTAG00000077039	NDUFA1	238.495	-2.22317	0.00221095
ENSBTAG00000010630	ABHD18	88.1653	-2.22823	0.00997119
ENSBTAG00000003444	SYDE2	16.4388	-2.22955	0.0163146
ENSBTAG00000047376	PIN4	146.922	-2.233	0.00454215
ENSBTAG00000021965	SUB1	3120.46	-2.24035	0.00477279
ENSBTAG00000052953		4577.38	-2.24433	0.00241574
ENSBTAG00000076064		64.4091	-2.24527	0.00169984
ENSBTAG00000063149		1324.56	-2.24793	0.00724847
ENSBTAG00000025335		852.267	-2.26755	0.0012325
ENSBTAG00000046952		1084.86	-2.26894	0.00064556
ENSBTAG00000031774	H1-12	163.197	-2.27255	0.00506524
ENSBTAG00000073560		32.7778	-2.27758	0.0346089
ENSBTAG00000009713	ATP5MK	423.518	-2.27804	0.00235061
ENSBTAG00000066076		97.9738	-2.28144	0.00859492
ENSBTAG00000014373	CETN3	148.986	-2.28572	0.0257717
ENSBTAG00000071727		22.2007	-2.28647	0.047861
ENSBTAG00000066534	RPS15A	4271.45	-2.29037	0.00022547
ENSBTAG00000060385	RPL17	7734.76	-2.29515	0.000108456
ENSBTAG00000048169		4134.66	-2.3001	0.000203396
ENSBTAG00000002332	LSM5	175.696	-2.31544	0.00221095
ENSBTAG00000002292	SMARCA1	20.031	-2.3164	0.00627223
ENSBTAG00000020338	CCT6B	14.557	-2.32315	0.0389452
ENSBTAG00000046041		70.7572	-2.32412	0.0288877
ENSBTAG00000022902	RPL17	11819.3	-2.32696	0.000109582
ENSBTAG00000059792		124.994	-2.33321	0.00847399
ENSBTAG00000048225		179.418	-2.33396	0.0118965
ENSBTAG00000070978		283.449	-2.33723	0.000592374
ENSBTAG00000020733	RPS15A	7909.4	-2.3381	0.000200768
ENSBTAG00000030735	COX7B	551.079	-2.34074	0.00369524
ENSBTAG00000072260	RPS15A	4905.39	-2.34123	0.000150311
ENSBTAG00000049347		116.611	-2.34277	0.00275969
ENSBTAG00000074293		14.1248	-2.35542	0.0354931
ENSBTAG00000074355		580.085	-2.35559	0.00348702
ENSBTAG00000007363	LSM3	280.955	-2.36662	0.000569204
ENSBTAG00000047787		1295.45	-2.37563	0.000400163
ENSBTAG00000034656		1135.06	-2.38404	0.000313082
ENSBTAG00000030979	TUBA3E	141.65	-2.38961	0.0101712
ENSBTAG00000013341	GYG2	119.62	-2.3899	0.0104761
ENSBTAG00000062210	RPL37A	7660.82	-2.40102	2.65865e-05
ENSBTAG00000076618		197.243	-2.40368	0.00698333
ENSBTAG00000032227	RBIS	105.063	-2.40997	0.000664184
ENSBTAG00000039208	ATP5F1E	846.016	-2.4145	0.000112044
ENSBTAG00000006383	RPS3A	8446.61	-2.41475	0.00859492
ENSBTAG00000064795		21.5517	-2.44188	0.0241725
ENSBTAG00000009908	RPS3A	22536.2	-2.46151	0.00425893
ENSBTAG00000071073		134.739	-2.46417	0.00302284
ENSBTAG00000069516		127.52	-2.48619	0.0237316
ENSBTAG00000068198		13.4553	-2.50086	0.00828295
ENSBTAG00000054578	COMMD6	267.07	-2.51135	0.000132524
ENSBTAG00000071843		41.8483	-2.51248	0.00750244
ENSBTAG00000012344		6399.3	-2.53548	0.00134634
ENSBTAG00000077085	RPS29	5468.04	-2.53715	0.00176958
ENSBTAG00000068876		27.6643	-2.53846	0.00808953
ENSBTAG00000077978		14.2726	-2.54538	0.00997195
ENSBTAG00000067915		9724.02	-2.5465	1.30404e-05
ENSBTAG00000012997	SMPDL3B	19.1761	-2.55786	0.0313331
ENSBTAG00000002699	KIT	129.92	-2.55894	0.00115955
ENSBTAG00000071013		23.4711	-2.55925	0.0331741
ENSBTAG00000065446		4397.32	-2.56155	0.00140737
ENSBTAG00000000622	RPS17	8517.77	-2.5866	0.000202347
ENSBTAG00000003407	SF3B6	978.036	-2.61772	0.00402227
ENSBTAG00000061739		113.625	-2.61883	0.00658619
ENSBTAG00000027772	RPS25	7764.62	-2.636	6.79316e-05
ENSBTAG00000079067	RBIS	86.1336	-2.65734	0.00286924
ENSBTAG00000006797	MARCHF3	81.0316	-2.67533	0.0134033
ENSBTAG00000073368	MRPL33	48.7675	-2.71109	0.0166258
ENSBTAG00000073689		199.055	-2.76134	0.00451269
ENSBTAG00000016271	SNRPF	188.518	-2.76558	0.000118903
ENSBTAG00000074660		11.5758	-2.77302	0.0240388
ENSBTAG00000014855	MICAL2	110.723	-2.77728	0.00485832
ENSBTAG00000046961		12.8475	-2.80411	0.0480878
ENSBTAG00000042644		15.8915	-2.81776	0.0142883
ENSBTAG00000065757		308.622	-2.84148	0.0159136
ENSBTAG00000051856		39.2405	-2.86152	0.0488936
ENSBTAG00000012919	MMP15	30.8239	-2.86317	0.0491661
ENSBTAG00000039555	COX7C	598.855	-2.87932	0.000819616
ENSBTAG00000072135		38.2266	-2.88363	0.000569204
ENSBTAG00000078154		20.1438	-2.88927	0.0361713
ENSBTAG00000009495	BCAM	15.6843	-2.88983	0.0382601
ENSBTAG00000013866	RPS25	7050.56	-2.92554	0.000483303
ENSBTAG00000006434	SYNPO2	60.551	-2.92559	0.000438935
ENSBTAG00000052831	PRRT1B	21.7048	-2.92641	0.0318484
ENSBTAG00000049833	RPL39	5823.22	-2.92711	0.000700341
ENSBTAG00000003229	RPL23	9661.5	-2.93628	0.000724901
ENSBTAG00000050986	PXDN	12.4351	-2.94933	0.0222355
ENSBTAG00000073605		27.8077	-2.95216	0.00815134
ENSBTAG00000054355		31.6658	-2.96521	0.0152721
ENSBTAG00000076859		5375.87	-2.98006	0.000121672
ENSBTAG00000019577	ACKR4	10.8789	-2.98978	0.0316733
ENSBTAG00000063264		73.4217	-3.00943	0.0105757
ENSBTAG00000009542	ZC3H10	11526.7	-3.01493	2.51329e-06
ENSBTAG00000079201	RPL39	2431.13	-3.01775	0.000664184
ENSBTAG00000047136	RPL39	2431.13	-3.01775	0.000664184
ENSBTAG00000034844	RPL39	2112.3	-3.02381	0.000728799
ENSBTAG00000070409	RPL39	2117.26	-3.02572	0.000724901
ENSBTAG00000049441	RPL39	2112.13	-3.02635	0.000724901
ENSBTAG00000019253		1460.95	-3.02648	9.86321e-06
ENSBTAG00000065592		42.6583	-3.03861	0.00163246
ENSBTAG00000005142	RPL37	5968.83	-3.04535	3.43096e-05
ENSBTAG00000051063		19.0901	-3.04846	0.000412773
ENSBTAG00000020273	YOD1	46.5992	-3.06491	0.00184385
ENSBTAG00000075838	MRPL33	115.03	-3.07248	0.00115955
ENSBTAG00000071896		12.9803	-3.0775	0.0354931
ENSBTAG00000021480	SAG	302.484	-3.0835	0.00184628
ENSBTAG00000011704		665.423	-3.08639	0.000132524
ENSBTAG00000014208	RPL35A	6336.44	-3.09261	0.000107702
ENSBTAG00000014130	COX6C	722.082	-3.09756	0.000507362
ENSBTAG00000048517		331.008	-3.10715	4.4262e-05
ENSBTAG00000064141		53.6957	-3.11289	0.0120035
ENSBTAG00000075261		781.351	-3.11962	4.22378e-05
ENSBTAG00000078654		511.752	-3.12491	0.000362355
ENSBTAG00000069037		17.4228	-3.15494	0.0152721
ENSBTAG00000013264	RPS24	10812.1	-3.15677	9.86321e-06
ENSBTAG00000000782	KDR	19.3511	-3.15835	0.000974462
ENSBTAG00000050046		2286.04	-3.16988	7.24526e-05
ENSBTAG00000053317	YPEL4	328.271	-3.17159	0.0011438
ENSBTAG00000016391		890.211	-3.18009	1.30404e-05
ENSBTAG00000059076		29.5446	-3.18846	0.0136289
ENSBTAG00000054835		11.7879	-3.21246	0.0268258
ENSBTAG00000017260	PDE3A	17.9387	-3.21973	0.00658159
ENSBTAG00000070160		26.3579	-3.23198	0.0149077
ENSBTAG00000077860		11.5831	-3.25453	0.0372929
ENSBTAG00000018224	GLP1R	11.9413	-3.25658	0.0412704
ENSBTAG00000066689		41.2172	-3.31456	0.0029614
ENSBTAG00000074242		93.5053	-3.33053	0.000561972
ENSBTAG00000025564	RPL36A	531.518	-3.33207	3.60616e-05
ENSBTAG00000021672	RGS1	463.44	-3.35004	0.0222355
ENSBTAG00000073012		148.757	-3.36287	0.00480661
ENSBTAG00000014423	RPL22	2224.88	-3.3688	2.48327e-05
ENSBTAG00000066205		36.2975	-3.38845	0.0136493
ENSBTAG00000070310		602.007	-3.40614	3.02502e-05
ENSBTAG00000067054		53.7075	-3.41396	0.0152721
ENSBTAG00000049681		43.7053	-3.44504	0.00732231
ENSBTAG00000079076		136.475	-3.58322	0.000937421
ENSBTAG00000079173		10.7342	-3.63906	0.00425893
ENSBTAG00000064511		17.5759	-3.69595	0.00425893
ENSBTAG00000055809		92.9762	-3.75848	0.00658159
ENSBTAG00000077596		11.1591	-3.85085	0.0104761
ENSBTAG00000069429		14.5151	-3.866	0.00768153
ENSBTAG00000061200		92.1005	-3.89337	0.0240388
ENSBTAG00000072083		83.5978	-3.89446	9.86321e-06
ENSBTAG00000068142		350.72	-3.94116	0.016656
ENSBTAG00000059724		13.4516	-4.08542	0.00778661
ENSBTAG00000019406	IGF2BP3	50.0599	-4.09258	0.00127299
ENSBTAG00000005434	PLVAP	75.2762	-4.09345	0.00462976
ENSBTAG00000070833		142.493	-4.19668	0.000463302
ENSBTAG00000016991	EFNB2	40.5228	-4.19936	0.00530608
ENSBTAG00000071366		67.1174	-4.27661	0.00115808
ENSBTAG00000078663		22.8194	-4.27821	0.00640294
ENSBTAG00000055462		44.7047	-4.42428	0.00185846
ENSBTAG00000011816	TBX10	22.9888	-4.49374	0.00724847
ENSBTAG00000078816		11.8078	-4.5686	0.00262038
ENSBTAG00000054604		116.752	-4.62638	0.0152076
ENSBTAG00000060560		47.475	-4.7487	0.0216644
ENSBTAG00000008723	CCBE1	11.582	-4.80598	0.00467766
ENSBTAG00000050100	U3	15.5834	-4.88451	0.00014342
ENSBTAG00000072685		29.8133	-6.00578	0.0452516
ENSBTAG00000063420		267.076	-7.05223	0.000814611
