# Supplementary material for: Whole transcriptome analysis of peripheral blood identifies systemic innate immune responses and translation inhibition in subclinical Holstein cattle naturally infected with Mycobacterium avium subsp. paratuberculosis
Source: Front Immunol. 2026 May 20;17:1744978. doi: 10.3389/fimmu.2026.1744978 (PMC13230181; doi:10.3389/fimmu.2026.1744978)
Supplement: Supplementary file 3 [file Table3.xlsx]

## Sheet: Biological process
Supplementary table 3. Gene ontologies and KEGG pathways identified in PB samples from animals with multifocal lesions vs controls.
ID	Description	GeneRatio	BgRatio	RichFactor	FoldEnrichment	zScore	pvalue	p.adjust	qvalue	geneID	Count
GO:0006412	translation	66/751	325/13134	0.203077	3.55155	11.4704	5.32293e-20	8.38894e-17	8.1749e-17	MRPS2/EIF3F/ZC3H15/RPS11/RPL12/RPL4/DARS1/RPL6/RPL32/PAIP2/LTN1/EIF4A2/RPL14/RPS2/SECISBP2L/HBS1L/RPL13A/RPL35/RPL21/RWDD1/RPLP0/CPEB4/RPL27/RPL5/CPEB2/GUF1/EIF3M/EIF4E/FAU/UHMK1/EIF1AX/MRPL1/RPL22L1/RPS8/RBM3/SEPSECS/RPS7/LOC101907658/RPS20/LOC101902907/LOC101906221/RPL34/RPL11/RPL9/LOC107132967/RPL17/LOC101906914/RPL17/RPS15A/LOC619131/RPL37A/LOC132344361/RPS3A/RPL26/RPS27/RPL23/RPL39/RPL39/LOC…	66
GO:0002181	cytoplasmic translation	18/751	46/13134	0.391304	6.8434	9.7768	2.16616e-11	1.70694e-08	1.66339e-08	ZC3H15/EIF4A2/RWDD1/RPLP0/CPEB4/CPEB2/EIF3M/RPL22L1/LOC101907658/LOC101902907/RPL9/LOC107132967/RPL17/RPL17/RPL26/RPL35A/LOC781576/RPL22	18
GO:0008380	RNA splicing	36/751	222/13134	0.162162	2.836	6.79426	1.22199e-08	6.41951e-06	6.25572e-06	TSEN34/AMH/SF3A3/PRPF19/AAR2/PUF60/DDX23/SF3B2/SART1/RBM4/SRSF11/SCAF11/CDC40/QKI/SLU7/GMCL1/SF3B1/PAXBP1/RTRAF/RBM7/GCFC2/CELF1/PRPF39/CLK1/CLK4/PTBP2/MAGOH/RBM3/SNRPG/SNRPB2/LOC107131494/LOC107132556/LSM5/LOC112442676/LSM3/SNRPF	36
GO:0006397	mRNA processing	34/751	232/13134	0.146552	2.563	5.91511	3.81519e-07	0.000150318	0.000146483	AMH/SF3A3/PRPF19/AAR2/PUF60/U2AF2/DDX23/SF3B2/SART1/RBM4/SRRT/SCAF11/CDC40/RBM27/PAN3/QKI/SLU7/RNMT/SF3B1/PAXBP1/RBM7/GCFC2/CELF1/PRPF39/PTBP2/RBM3/SNRPG/SNRPB2/LOC107131494/LOC107132556/LSM5/LOC112442676/LSM3/SNRPF	34
GO:0000375	RNA splicing, via transesterification reactions	28/751	181/13134	0.154696	2.70543	5.68954	1.36078e-06	0.000270755	0.000263847	AMH/SF3A3/PRPF19/AAR2/PUF60/DDX23/SF3B2/SART1/RBM4/SCAF11/CDC40/QKI/SLU7/SF3B1/PAXBP1/RBM7/GCFC2/CELF1/PRPF39/RBM3/SNRPG/SNRPB2/LOC107131494/LOC107132556/LSM5/LOC112442676/LSM3/SNRPF	28
GO:0000377	RNA splicing, via transesterification reactions with bulged adenosine as nucleophile	28/751	181/13134	0.154696	2.70543	5.68954	1.36078e-06	0.000270755	0.000263847	AMH/SF3A3/PRPF19/AAR2/PUF60/DDX23/SF3B2/SART1/RBM4/SCAF11/CDC40/QKI/SLU7/SF3B1/PAXBP1/RBM7/GCFC2/CELF1/PRPF39/RBM3/SNRPG/SNRPB2/LOC107131494/LOC107132556/LSM5/LOC112442676/LSM3/SNRPF	28
GO:0000398	mRNA splicing, via spliceosome	28/751	181/13134	0.154696	2.70543	5.68954	1.36078e-06	0.000270755	0.000263847	AMH/SF3A3/PRPF19/AAR2/PUF60/DDX23/SF3B2/SART1/RBM4/SCAF11/CDC40/QKI/SLU7/SF3B1/PAXBP1/RBM7/GCFC2/CELF1/PRPF39/RBM3/SNRPG/SNRPB2/LOC107131494/LOC107132556/LSM5/LOC112442676/LSM3/SNRPF	28
GO:0022613	ribonucleoprotein complex biogenesis	35/751	256/13134	0.136719	2.39103	5.53505	1.37439e-06	0.000270755	0.000263847	EBNA1BP2/AMH/AAR2/PUF60/PELP1/ZNF622/SART1/NOL10/DIMT1/DDX52/SCAF11/SF3B1/ESF1/RPL14/NOP16/RPL35/RPF1/METTL5/CELF1/PRPF39/RPLP0/RPL5/RPS8/RPS7/SNRPG/LOC107131494/LOC107132556/PIN4/LOC112442676/RBIS/RPL26/SNRPF/RPS27/RPL35A/LOC781576	35
GO:0030163	protein catabolic process	44/751	364/13134	0.120879	2.11402	5.30806	1.96543e-06	0.000344169	0.000335388	ISG15/BANP/FBXO6/PSMB10/RBCK1/CLPP/PSMB8/PSMC5/ADRM1/LYPLA2/NSFL1C/TOLLIP/SHARPIN/UBXN7/AZIN1/FBXO11/CLPX/FBXO33/UBE3A/PCNP/SOCS4/APC/RNF111/NDFIP2/HERC4/LTN1/EDEM3/WDR26/FBXL3/NEDD4/CUL5/KLHL15/WWP1/PSMA2/ERCC8/SPOPL/UBXN2A/UBE2D1/RNF7/FBXO48/RHOBTB1/UBE2B/PSMA3/SKP1	44
GO:0006511	ubiquitin-dependent protein catabolic process	35/751	280/13134	0.125	2.18609	4.94043	1.05879e-05	0.00166866	0.00162608	ISG15/FBXO6/RBCK1/PSMC5/ADRM1/NSFL1C/TOLLIP/SHARPIN/UBXN7/FBXO11/FBXO33/UBE3A/PCNP/SOCS4/RNF111/NDFIP2/HERC4/LTN1/WDR26/FBXL3/NEDD4/CUL5/KLHL15/WWP1/PSMA2/ERCC8/SPOPL/UBXN2A/UBE2D1/RNF7/FBXO48/RHOBTB1/UBE2B/PSMA3/SKP1	35
GO:0016071	mRNA metabolic process	38/751	319/13134	0.119122	2.08329	4.82359	1.37727e-05	0.00175462	0.00170985	AMH/SF3A3/PRPF19/AAR2/PUF60/U2AF2/DDX23/SF3B2/CNOT3/SART1/RBM4/SRRT/YTHDF3/SCAF11/CDC40/PUM1/RBM27/PAN3/QKI/SLU7/RNMT/XRN1/SF3B1/PAXBP1/RBM7/GCFC2/CELF1/PRPF39/PTBP2/RBM3/SNRPG/SNRPB2/LOC107131494/LOC107132556/LSM5/LOC112442676/LSM3/SNRPF	38
GO:0051603	proteolysis involved in protein catabolic process	39/751	332/13134	0.11747	2.05439	4.79205	1.47392e-05	0.00175462	0.00170985	ISG15/FBXO6/PSMB10/RBCK1/CLPP/PSMB8/PSMC5/ADRM1/NSFL1C/TOLLIP/SHARPIN/UBXN7/FBXO11/FBXO33/UBE3A/PCNP/SOCS4/RNF111/NDFIP2/HERC4/LTN1/EDEM3/WDR26/FBXL3/NEDD4/CUL5/KLHL15/WWP1/PSMA2/ERCC8/SPOPL/UBXN2A/UBE2D1/RNF7/FBXO48/RHOBTB1/UBE2B/PSMA3/SKP1	39
GO:0019941	modification-dependent protein catabolic process	35/751	285/13134	0.122807	2.14773	4.82411	1.55867e-05	0.00175462	0.00170985	ISG15/FBXO6/RBCK1/PSMC5/ADRM1/NSFL1C/TOLLIP/SHARPIN/UBXN7/FBXO11/FBXO33/UBE3A/PCNP/SOCS4/RNF111/NDFIP2/HERC4/LTN1/WDR26/FBXL3/NEDD4/CUL5/KLHL15/WWP1/PSMA2/ERCC8/SPOPL/UBXN2A/UBE2D1/RNF7/FBXO48/RHOBTB1/UBE2B/PSMA3/SKP1	35
GO:0043632	modification-dependent macromolecule catabolic process	35/751	285/13134	0.122807	2.14773	4.82411	1.55867e-05	0.00175462	0.00170985	ISG15/FBXO6/RBCK1/PSMC5/ADRM1/NSFL1C/TOLLIP/SHARPIN/UBXN7/FBXO11/FBXO33/UBE3A/PCNP/SOCS4/RNF111/NDFIP2/HERC4/LTN1/WDR26/FBXL3/NEDD4/CUL5/KLHL15/WWP1/PSMA2/ERCC8/SPOPL/UBXN2A/UBE2D1/RNF7/FBXO48/RHOBTB1/UBE2B/PSMA3/SKP1	35
GO:0070647	protein modification by small protein conjugation or removal	40/751	350/13134	0.114286	1.99871	4.66367	2.19087e-05	0.00230187	0.00224314	TRAF1/RBCK1/USP36/PRPF19/MUL1/SHARPIN/FBXO28/FBXO11/USP42/FBXO33/MDM4/UBE3A/SHPRH/SENP6/UBA3/PCNP/LOC782101/USP1/SENP7/LOC782101/NDFIP2/HERC4/USP33/MARCHF7/PELI1/RNF168/UFM1/USP15/CUL5/KLHL15/LRRC69/USP45/USPL1/ERCC8/DCUN1D1/SVBP/UBE2D1/RNF7/UBE2B/MARCHF3	40
GO:0043687	post-translational protein modification	40/751	358/13134	0.111732	1.95404	4.50714	3.68489e-05	0.00362961	0.00353701	TRAF1/RBCK1/USP36/PRPF19/MUL1/SHARPIN/FBXO28/FBXO11/USP42/FBXO33/MDM4/UBE3A/SHPRH/SENP6/UBA3/PCNP/LOC782101/USP1/SENP7/LOC782101/NDFIP2/HERC4/USP33/MARCHF7/PELI1/RNF168/UFM1/USP15/CUL5/KLHL15/LRRC69/USP45/USPL1/ERCC8/DCUN1D1/SVBP/UBE2D1/RNF7/UBE2B/MARCHF3	40
GO:0042273	ribosomal large subunit biogenesis	11/751	54/13134	0.203704	3.56251	4.64673	0.000198135	0.0183683	0.0178997	EBNA1BP2/ZNF622/RPL14/NOP16/RPL35/RPF1/RPLP0/RPL5/RPL26/RPL35A/LOC781576	11
GO:0016567	protein ubiquitination	26/751	223/13134	0.116592	2.03904	3.85384	0.000429402	0.0375965	0.0366373	TRAF1/RBCK1/PRPF19/MUL1/SHARPIN/FBXO28/FBXO11/FBXO33/MDM4/UBE3A/SHPRH/PCNP/NDFIP2/HERC4/MARCHF7/PELI1/RNF168/CUL5/KLHL15/ERCC8/DCUN1D1/SVBP/UBE2D1/RNF7/UBE2B/MARCHF3	26
GO:0022618	protein-RNA complex assembly	15/751	99/13134	0.151515	2.6498	4.05772	0.000477522	0.0396092	0.0385986	AMH/AAR2/PUF60/SCAF11/SF3B1/CELF1/PRPF39/RPLP0/RPL5/SNRPG/LOC107131494/LOC107132556/LOC112442676/SNRPF/RPS27	15
GO:0043161	proteasome-mediated ubiquitin-dependent protein catabolic process	21/751	166/13134	0.126506	2.21242	3.87134	0.000510586	0.0402342	0.0392076	FBXO6/RBCK1/PSMC5/NSFL1C/SHARPIN/UBXN7/FBXO33/PCNP/SOCS4/LTN1/WDR26/FBXL3/CUL5/KLHL15/ERCC8/SPOPL/UBXN2A/FBXO48/RHOBTB1/UBE2B/SKP1	21
GO:0032446	protein modification by small protein conjugation	28/751	254/13134	0.110236	1.92789	3.67741	0.000652253	0.0476156	0.0464008	TRAF1/RBCK1/PRPF19/MUL1/SHARPIN/FBXO28/FBXO11/FBXO33/MDM4/UBE3A/SHPRH/UBA3/PCNP/NDFIP2/HERC4/MARCHF7/PELI1/RNF168/UFM1/CUL5/KLHL15/ERCC8/DCUN1D1/SVBP/UBE2D1/RNF7/UBE2B/MARCHF3	28
GO:0042254	ribosome biogenesis	23/751	193/13134	0.119171	2.08414	3.73655	0.000664685	0.0476156	0.0464008	EBNA1BP2/PELP1/ZNF622/SART1/NOL10/DIMT1/DDX52/ESF1/RPL14/NOP16/RPL35/RPF1/METTL5/RPLP0/RPL5/RPS8/RPS7/PIN4/RBIS/RPL26/RPS27/RPL35A/LOC781576	23

## Sheet: Cellular component
ID	Description	GeneRatio	BgRatio	RichFactor	FoldEnrichment	zScore	pvalue	p.adjust	qvalue	geneID	Count
GO:0022626	cytosolic ribosome	39/724	88/12460	0.443182	7.62713	15.4952	2.37206e-25	7.70919e-23	6.89146e-23	RPS11/RPL12/RPL4/RPL32/RPL14/RPS2/RPL13A/RPL35/RPL21/RPLP0/RPL27/RPL5/FAU/RPS8/RPS7/RPS20/LOC101902907/RPL30/LOC101906221/RPL11/RPL9/LOC107132967/RPL17/LOC101906914/RPL17/RPS15A/LOC619131/RPL26/RPS25/RPS27/RPL23/RPL39/RPL39/LOC101907518/RPL36A/RPL37/RPL35A/LOC781576/RPL36AL	39
GO:0005840	ribosome	51/724	171/12460	0.298246	5.13279	13.5156	2.85661e-23	4.64199e-21	4.1496e-21	MRPS2/MRPL38/RPS11/RPL12/RPL4/RPL6/RPL32/RPL14/RPS2/RPL13A/RPL35/RPL21/RPLP0/RPL27/RPL5/FAU/MRPL1/RPL22L1/RPS8/RPS7/LOC101907658/RPS20/LOC101902907/RPL30/LOC101906221/RPL34/RPL11/RPL9/LOC107132967/RPL17/LOC101906914/RPL17/RPS15A/LOC619131/RPL37A/LOC132344361/RPS3A/RPL26/RPS25/RPS27/RPL23/RPL39/RPL39/LOC101907518/RPL36A/RPL37/RPL35A/RPS24/LOC781576/RPL36AL/RPL22	51
GO:0022625	cytosolic large ribosomal subunit	28/724	52/12460	0.538462	9.26689	14.8369	1.70698e-21	1.84923e-19	1.65308e-19	RPL12/RPL4/RPL32/RPL14/RPL13A/RPL35/RPL21/RPLP0/RPL27/RPL5/LOC101902907/RPL30/LOC101906221/RPL11/RPL9/LOC107132967/RPL17/RPL17/RPL26/RPL23/RPL39/RPL39/LOC101907518/RPL36A/RPL37/RPL35A/LOC781576/RPL36AL	28
GO:0044391	ribosomal subunit	42/724	140/12460	0.3	5.16298	12.3031	1.80234e-19	1.4644e-17	1.30907e-17	MRPS2/MRPL38/RPS11/RPL12/RPL4/RPL32/RPL14/RPS2/RPL13A/RPL35/RPL21/RPLP0/RPL27/RPL5/FAU/MRPL1/RPS8/RPS7/RPS20/LOC101902907/RPL30/LOC101906221/RPL11/RPL9/LOC107132967/RPL17/LOC101906914/RPL17/RPS15A/LOC619131/RPL26/RPS25/RPS27/RPL23/RPL39/RPL39/LOC101907518/RPL36A/RPL37/RPL35A/LOC781576/RPL36AL	42
GO:1990904	ribonucleoprotein complex	80/724	461/12460	0.173536	2.98654	10.7951	3.22018e-19	2.09311e-17	1.87109e-17	FBXW9/EBNA1BP2/AMH/SF3A3/PRPF19/MRPS2/PUF60/U2AF2/DDX23/SF3B2/SRP68/MRPL38/ZNF622/SART1/DHX16/NOL10/DDX52/CDC40/EIF3H/SLU7/RPS11/ZCCHC8/RPL12/RPL4/GMCL1/SF3B1/RPL32/FRG1/RPL14/RPS2/SECISBP2L/PPIL3/RPL13A/RPL35/RPF1/CELF1/PRPF39/RPL21/RPLP0/RPL27/RPL5/FAU/MAGOH/MRPL1/RPS8/RBM3/RPS7/SNRPG/RPS20/SNRPB2/LOC107131494/LOC101902907/RPL30/LOC101906221/LOC107132556/RPL11/RPL9/LOC107132967/RPL17/LOC1019069…	80
GO:0015934	large ribosomal subunit	30/724	84/12460	0.357143	6.14641	11.7545	1.28077e-16	6.93749e-15	6.20161e-15	MRPL38/RPL12/RPL4/RPL32/RPL14/RPL13A/RPL35/RPL21/RPLP0/RPL27/RPL5/MRPL1/LOC101902907/RPL30/LOC101906221/RPL11/RPL9/LOC107132967/RPL17/RPL17/RPL26/RPL23/RPL39/RPL39/LOC101907518/RPL36A/RPL37/RPL35A/LOC781576/RPL36AL	30
GO:0071013	catalytic step 2 spliceosome	16/724	54/12460	0.296296	5.09924	7.49783	3.77989e-08	1.75495e-06	1.5688e-06	AMH/PUF60/DDX23/SF3B2/DHX16/CDC40/ZCCHC8/SF3B1/FRG1/PPIL3/MAGOH/SNRPG/LOC107131494/LOC107132556/LSM3/SNRPF	16
GO:0005681	spliceosomal complex	24/724	136/12460	0.176471	3.03705	5.93261	9.15347e-07	3.7186e-05	3.32416e-05	AMH/SF3A3/PRPF19/PUF60/U2AF2/DDX23/SF3B2/DHX16/CDC40/SLU7/ZCCHC8/GMCL1/SF3B1/FRG1/PPIL3/PRPF39/MAGOH/RBM3/SNRPG/LOC107131494/LOC107132556/LOC112442676/LSM3/SNRPF	24
GO:0022627	cytosolic small ribosomal subunit	11/724	36/12460	0.305556	5.25859	6.35532	3.72246e-06	0.000134422	0.000120163	RPS11/RPS2/FAU/RPS8/RPS7/RPS20/LOC101906914/RPS15A/LOC619131/RPS25/RPS27	11
GO:0097525	spliceosomal snRNP complex	13/724	57/12460	0.22807	3.92508	5.49746	1.75195e-05	0.000569385	0.000508989	AMH/SF3B2/SART1/SF3B1/PRPF39/SNRPG/SNRPB2/LOC107131494/LOC107132556/LSM5/LOC112442676/LSM3/SNRPF	13
GO:0030532	small nuclear ribonucleoprotein complex	13/724	58/12460	0.224138	3.8574	5.41739	2.13967e-05	0.00063209	0.000565042	AMH/SF3B2/SART1/SF3B1/PRPF39/SNRPG/SNRPB2/LOC107131494/LOC107132556/LSM5/LOC112442676/LSM3/SNRPF	13
GO:0071004	U2-type prespliceosome	7/724	17/12460	0.411765	7.08645	6.23701	2.52836e-05	0.00063209	0.000565042	AMH/U2AF2/SF3B1/PRPF39/SNRPG/LOC107131494/LOC107132556	7
GO:0071010	prespliceosome	7/724	17/12460	0.411765	7.08645	6.23701	2.52836e-05	0.00063209	0.000565042	AMH/U2AF2/SF3B1/PRPF39/SNRPG/LOC107131494/LOC107132556	7
GO:0005654	nucleoplasm	39/724	350/12460	0.111429	1.91768	4.32518	6.82043e-05	0.00153489	0.00137208	OAS1Y/MSANTD1/OAS2/PWWP2B/TOE1/HDAC5/POLR2E/PPM1G/GTF2F1/CXXC1/NELFB/U2AF2/RBM4/THAP11/MTA2/SRRT/SRSF11/KDM3A/KDM6A/ANKRD12/TBL1XR1/EMSY/TASOR/TAF2/IBTK/HNRNPDL/MIER1/SUZ12/JMJD1C/INIP/GTF2A1/SKIC8/USPL1/CCNT2/TAF13/TAF1D/WDR5B/HIPK1/ITGB3BP	39
GO:0015935	small ribosomal subunit	12/724	56/12460	0.214286	3.68785	5.00689	7.08409e-05	0.00153489	0.00137208	MRPS2/RPS11/RPS2/FAU/RPS8/RPS7/RPS20/LOC101906914/RPS15A/LOC619131/RPS25/RPS27	12
GO:0120114	Sm-like protein family complex	13/724	66/12460	0.19697	3.38984	4.83488	9.01766e-05	0.00183171	0.00163742	AMH/SF3B2/SART1/SF3B1/PRPF39/SNRPG/SNRPB2/LOC107131494/LOC107132556/LSM5/LOC112442676/LSM3/SNRPF	13
GO:0005685	U1 snRNP	7/724	23/12460	0.304348	5.23781	5.05241	0.00023449	0.0044829	0.00400738	PRPF39/SNRPG/SNRPB2/LOC107131494/LOC107132556/LOC112442676/SNRPF	7
GO:0005684	U2-type spliceosomal complex	9/724	39/12460	0.230769	3.97153	4.6162	0.000314577	0.00567987	0.00507739	AMH/PRPF19/U2AF2/SF3B2/SF3B1/PRPF39/SNRPG/LOC107131494/LOC107132556	9
GO:0005686	U2 snRNP	7/724	25/12460	0.28	4.81878	4.74704	0.000415231	0.00710263	0.00634923	AMH/SF3B2/SF3B1/SNRPG/LOC107131494/LOC107132556/LOC112442676	7
GO:0071011	precatalytic spliceosome	8/724	35/12460	0.228571	3.9337	4.31671	0.000724091	0.0117665	0.0105184	PUF60/SF3B2/GMCL1/SNRPG/LOC107131494/LOC107132556/LOC112442676/LSM3	8
GO:0097526	spliceosomal tri-snRNP complex	7/724	29/12460	0.241379	4.15412	4.22353	0.00110023	0.0170273	0.0152212	SART1/SNRPG/LOC107131494/LOC107132556/LSM5/LOC112442676/LSM3	7
GO:0005689	U12-type spliceosomal complex	5/724	17/12460	0.294118	5.06175	4.16223	0.00224966	0.0332336	0.0297084	SF3B2/SF3B1/SNRPG/LOC107131494/LOC107132556	5
GO:0005687	U4 snRNP	4/724	11/12460	0.363636	6.25816	4.33325	0.002685	0.0379403	0.0339158	SNRPG/LOC107131494/LOC107132556/LOC112442676	4
GO:0043186	P granule	4/724	12/12460	0.333333	5.73665	4.07721	0.00384389	0.0480487	0.042952	DDX3X/SNRPG/LOC107131494/LOC107132556	4
GO:0045495	pole plasm	4/724	12/12460	0.333333	5.73665	4.07721	0.00384389	0.0480487	0.042952	DDX3X/SNRPG/LOC107131494/LOC107132556	4
GO:0060293	germ plasm	4/724	12/12460	0.333333	5.73665	4.07721	0.00384389	0.0480487	0.042952	DDX3X/SNRPG/LOC107131494/LOC107132556	4

## Sheet: Molecular function
ID	Description	GeneRatio	BgRatio	RichFactor	FoldEnrichment	zScore	pvalue	p.adjust	qvalue	geneID	Count
GO:0003735	structural constituent of ribosome	50/754	160/13573	0.3125	5.62541	14.2734	1.07706e-24	5.13757e-22	4.89778e-22	MRPS2/RPS11/RPL12/RPL4/RPL6/RPL32/RPL14/RPS2/RPL13A/RPL35/RPL21/RPLP0/RPL27/RPL5/FAU/MRPL1/RPL22L1/RPS8/RPS7/LOC101907658/RPS20/LOC101902907/RPL30/LOC101906221/RPL34/RPL11/RPL9/LOC107132967/RPL17/LOC101906914/RPL17/RPS15A/LOC619131/RPL37A/LOC132344361/RPS3A/RPL26/RPS25/RPS27/RPL23/RPL39/RPL39/LOC101907518/RPL36A/RPL37/RPL35A/RPS24/LOC781576/RPL36AL/RPL22	50
GO:0005198	structural molecule activity	59/754	477/13573	0.12369	2.22658	6.61403	5.20539e-09	1.24149e-06	1.18354e-06	BGLAP/CSRP1/TUBG1/MARVELD1/PLEC/MRPS2/NUP58/RPS11/RPL12/RPL4/RPL6/RPL32/RPL14/RPS2/RPL13A/RPL35/RPL21/RPLP0/RPL27/RPL5/FAU/MYL6/MRPL1/RPL22L1/RPS8/RPS7/LOC101907658/RPS20/LOC101902907/RPL30/LOC101906221/RPL34/RPL11/RPL9/LOC107132967/H1-12/RPL17/LOC101906914/RPL17/RPS15A/LOC619131/TUBA3E/RPL37A/LOC132344361/RPS3A/RPL26/RPS25/RPS27/RPL23/RPL39/RPL39/LOC101907518/RPL36A/RPL37/RPL35A/RPS24/LOC781576/…	59
GO:0032182	ubiquitin-like protein binding	14/754	59/13573	0.237288	4.2715	6.10747	3.03707e-06	0.000482894	0.000460356	RBCK1/ADRM1/CUEDC2/NSFL1C/TOLLIP/SHARPIN/UBXN7/RNF111/MARCHF7/TAB3/USPL1/DCUN1D1/UBXN2A/N4BP2	14
GO:0042393	histone binding	18/754	105/13573	0.171429	3.08594	5.20386	1.73171e-05	0.00206506	0.00196868	PTMS/SGF29/BRD9/LOC112441545/LOC782609/MLLT10/SPTY2D1/UIMC1/DEK/MBTD1/SBNO1/CHD1/ANP32E/ATAD2B/CBX3/HAT1/WDR5B/SMARCA1	18
GO:0031490	chromatin DNA binding	9/754	36/13573	0.25	4.50033	5.10011	0.000116375	0.00879013	0.00837986	LEMD2/KDM3A/KDM6A/SBNO1/LEMD3/SUZ12/JMJD1C/HMGN5/H1-12	9
GO:0003682	chromatin binding	21/754	154/13573	0.136364	2.45473	4.40314	0.000121681	0.00879013	0.00837986	LEMD2/MTA2/LOC112441545/LOC782609/MLLT10/KDM3A/KDM6A/STAG2/TASOR/TAF2/SBNO1/LEMD3/CHD1/RNF168/SUZ12/ATAD2B/JMJD1C/CBX3/HMGN5/H1-12/SMARCA1	21
GO:0043130	ubiquitin binding	11/754	53/13573	0.207547	3.73612	4.84023	0.000128996	0.00879013	0.00837986	RBCK1/ADRM1/CUEDC2/NSFL1C/TOLLIP/SHARPIN/UBXN7/MARCHF7/TAB3/UBXN2A/N4BP2	11
GO:0019843	rRNA binding	8/754	32/13573	0.25	4.50033	4.80772	0.000279021	0.0166366	0.0158602	RPL12/RPF1/RPLP0/RPL5/LOC101902907/RPL9/LOC107132967/RPL23	8
GO:0016887	ATP hydrolysis activity	27/754	253/13573	0.106719	1.92109	3.58666	0.000863161	0.0457475	0.0436123	TOR4A/ATP5F1B/TOR2A/PSMC5/HSPA8/LOC532875/ABCF1/ABCF3/ATP2C1/BTAF1/SMC3/CLPX/ATP11C/ATP8A1/CHD1/ATAD1/ATAD2B/ORC4/PSMC6/ATP7A/MCM8/SMC5/ABCG2/ABCA1/SMARCA1/CCT6B/LOC101906567	27

## Sheet: KEGG enrichment analysis
subcategory	ID	Description	GeneRatio	BgRatio	RichFactor	FoldEnrichment	zScore	pvalue	p.adjust	qvalue	geneID	Count
Translation	bta03010	Ribosome	52/451	202/9584	0.257426	5.47044	14.2696	6.31525e-25	1.85037e-22	1.76162e-22	MRPS2/RPS11/RPL12/RPL4/RPL6/RPL32/RPL14/RPS2/RPL13A/RPL35/RPL21/RPLP0/RPL27/RPL5/FAU/MRPL1/RPL22L1/RPS8/RPS7/LOC101907658/RPS20/LOC101902907/RPL30/LOC101906221/RPL34/RPL11/RPL9/LOC101905894/LOC107132967/RPL17/LOC101906914/RPS15A/LOC619131/RPL37A/LOC132344361/RPS3A/RPL26/RPS25/RPS27/RPL23/RPL39/LOC101902490/LOC101907518/LOC112441655/LOC132346402/RPL36A/RPL37/RPL35A/RPS24/LOC781576/RPL36AL/RPL22	52
Infectious disease: viral	bta05171	Coronavirus disease - COVID-19	60/451	317/9584	0.189274	4.02219	12.1594	3.53476e-21	5.17843e-19	4.93006e-19	OAS1Y/ISG15/MX1/OAS2/C2/C3/CFD/IRF9/NFKBIB/RPS11/RPL12/RPL4/RPL6/RPL32/RPL14/RPS2/RPL13A/MAP3K7/RPL35/RPL21/RPLP0/RPL27/RPL5/FAU/RPL22L1/RPS8/RPS7/LOC101907658/RPS20/LOC101902907/RPL30/LOC101906221/RPL34/RPL11/RPL9/LOC101905894/LOC107132967/RPL17/LOC101906914/RPS15A/LOC619131/RPL37A/LOC132344361/RPS3A/RPL26/RPS25/RPS27/RPL23/RPL39/LOC101902490/LOC101907518/LOC112441655/LOC132346402/RPL36A/RPL37/R…	60
Environmental adaptation	bta04714	Thermogenesis	26/451	260/9584	0.1	2.12506	4.08688	0.000223502	0.0218287	0.0207818	ADCY8/PLIN1/SMARCB1/RPS6KA1/ATP5F1B/NDUFA9/NDUFA10/KDM3A/ATF2/KRAS/PRKAA1/NDUFB4/FRS2/KLB/NDUFS5/COX7A2/NDUFA5/NDUFB3/UQCRH/COX7B/ATP5F1E/LOC132343467/COX7C/LOC101902937/COX6C/LOC132344161	26
Neurodegenerative disease	bta05012	Parkinson disease	28/451	303/9584	0.0924092	1.96375	3.78808	0.00047876	0.0350692	0.0333872	SLC39A2/SLC39A5/ATP5F1B/NDUFA9/PSMC5/ADRM1/NDUFA10/KEAP1/UBE2J1/ITPR2/PSMA2/PSMC6/NDUFB4/SLC39A10/NDUFS5/PSMA3/COX7A2/NDUFA5/NDUFB3/UQCRH/COX7B/TUBA3E/ATP5F1E/LOC132343467/COX7C/LOC101902937/COX6C/LOC132344161	28
